# Supplementary material for: TCP19 regulates nitrogen‐dependent sheath blight susceptibility by modulating nitrogen uptake and signalling in rice
Source: Plant Biotechnol J. 2025 Jun 26;23(9):4140–57. doi: 10.1111/pbi.70224 (PMC12392934; doi:10.1111/pbi.70224)
Supplement: Supplementary file 2 — Table S1 Common regulatory genes under R. solani infection and high‐nitrogen treatment. Table S2 Detailed information of MapMan analysis. Table S3 Primers (5′‐3′) used in this study. [file PBI-23-4140-s001.xlsx]

## Sheet: Supplementary Table 1
Supplementary Table 1. Common regulatory genes under R.solani infection and high-nitrogen treatment
LOCUS	Group	Log2FC (XN/NN)	Ab05	Ab10	Ab50	Ab100	Ab150	Bp05	Bp10	Bp50	Bp100	Bp150	Average
LOC_Os06g01966	CommonU	LOC_Os06g01966	-1.21816	-1.27912	5.58236	4.48221	1.24141	2.98047	3.8943	1.64066	2.82479	2.29636	2.24453
LOC_Os03g03724	CommonU	LOC_Os03g03724	-4.60178	-2.31671	8.07417	4.4295	2.66133	1.17157	0.0738041	5.70638	2.75477	2.38311	2.03361
LOC_Os08g43390	CommonU	LOC_Os08g43390	-0.800987	0.806539	1.70778	2.5639	2.43866	1.07129	2.2725	2.92894	2.51857	2.55721	1.80644
LOC_Os08g42350	CommonU	LOC_Os08g42350	-3.31589	-3.53944	1.87406	2.50064	2.22898	2.27376	2.80345	1.59613	5.13228	4.14688	1.57008
LOC_Os02g32814	CommonU	LOC_Os02g32814	-0.173849	-0.275784	4.29911	2.15367	1.29876	0.0918269	0.0605406	2.74233	1.35265	2.44884	1.39981
LOC_Os04g33660	AbHNU	LOC_Os04g33660	3.82092	3.12702	12.2881	10.6682	6.0389	0.610958	0.584896	-0.00421146	2.02934	-0.440911	3.87231
LOC_Os05g12400	AbHNU	LOC_Os05g12400	0	0	14.1466	11.3301	6.54806	1.95601	1.13469	0.169123	-2.53901	2.67647	3.54221
LOC_Os02g10120	AbHNU	LOC_Os02g10120	4.80774	4.09568	9.55477	6.98928	4.40057	2.06545	1.51819	1.05635	-0.810134	-0.109872	3.3568
LOC_Os07g43740	AbHNU	LOC_Os07g43740	6.88406	5.59164	6.86854	6.65231	4.55221	0.333782	0.596388	-0.710313	0.349571	0.11332	3.12315
LOC_Os04g22900	AbHNU	LOC_Os04g22900	0	0	10.7793	8.79359	4.22971	1.73943	2.98917	-0.511495	1.76091	1.44255	3.12232
LOC_Os03g56370	AbHNU	LOC_Os03g56370	0	2.08194	8.66331	7.31802	5.03865	0	0	0	3.1014	4.34292	3.05462
LOC_Os05g43970	AbHNU	LOC_Os05g43970	4.24237	2.18581	6.2839	5.78367	4.55769	0.945825	0.467819	0.987262	1.31327	1.08216	2.78498
LOC_Os04g34230	AbHNU	LOC_Os04g34230	5.22453	2.12361	8.5177	7.17296	4.81536	-0.112281	0.396173	-1.10936	0.748769	-0.153172	2.76243
LOC_Os07g13770	AbHNU	LOC_Os07g13770	0	5.1157	7.34236	8.04849	4.23298	-0.0822566	0.181838	0.454792	-0.746841	1.04559	2.55927
LOC_Os01g04380	AbHNU	LOC_Os01g04380	2.298	3.85284	9.37706	7.41642	5.4787	-0.541591	-1.18607	-0.133261	-0.881903	-0.102516	2.55777
LOC_Os06g46435	AbHNU	LOC_Os06g46435	2.77852	4.24242	5.60452	4.58745	5.2335	0.0509767	0.390312	-0.164274	1.937	0.796221	2.54566
LOC_Os01g10810	AbHNU	LOC_Os01g10810	0	0	10.1402	8.40454	4.23126	0	2.45584	0	0	0	2.52319
LOC_Os01g68300	AbHNU	LOC_Os01g68300	4.69778	0	9.63407	7.50423	4.55313	-0.0503469	0.330314	-0.984324	-1.13489	-1.32879	2.32212
LOC_Os04g48350	AbHNU	LOC_Os04g48350	3.23818	2.12714	7.18926	8.42431	10.9274	-3.60814	-1.52506	-1.07102	0.202695	-4.20848	2.16963
LOC_Os02g01210	AbHNU	LOC_Os02g01210	0	0	10.1232	7.67105	4.81477	1.02902	0.507085	-2.64363	-0.41245	-0.292738	2.07963
LOC_Os02g46970	AbHNU	LOC_Os02g46970	-0.742918	0.554113	5.50023	4.37758	2.91193	1.83076	1.74129	1.17601	0.940609	2.36553	2.06551
LOC_Os06g45940	AbHNU	LOC_Os06g45940	0.530071	2.55904	4.60696	2.79154	1.07636	1.21098	2.19805	0.400054	2.05257	1.59038	1.9016
LOC_Os04g14304	AbHNU	LOC_Os04g14304	0	0	9.1314	5.9367	4.40097	0.422528	1.52768	-2.39007	0.499496	-1.33114	1.81976
LOC_Os04g49850	AbHNU	LOC_Os04g49850	2.3904	3.77231	5.06964	5.48641	4.62916	-0.313944	0.0752264	-1.91395	-0.831088	-0.482844	1.78813
LOC_Os05g11510	AbHNU	LOC_Os05g11510	0.476467	0.229187	3.89734	2.65206	1.35517	1.4345	3.32763	0.901716	2.12541	0.734993	1.71345
LOC_Os02g32780	AbHNU	LOC_Os02g32780	0.290773	-0.0618921	6.3992	5.05238	2.82426	0.0997322	0.310508	0.0314428	1.08272	0.997337	1.70265
LOC_Os01g61700	AbHNU	LOC_Os01g61700	0	3.12838	5.60439	6.12598	4.23214	-1.66702	-0.235024	0.0064287	1.04002	-1.27533	1.696
LOC_Os10g39980	AbHNU	LOC_Os10g39980	0	3.12631	4.69744	3.71423	5.03864	-0.0367974	1.20644	-1.09643	0.442133	-1.45723	1.56347
LOC_Os02g57120	AbHNU	LOC_Os02g57120	-1.86203	-0.902931	6.25896	4.05143	1.69861	1.14371	1.50785	1.31465	0.58008	1.59344	1.53838
LOC_Os06g01220	AbHNU	LOC_Os06g01220	0.867281	3.27169	5.25441	4.10276	4.44813	-0.4219	-0.248609	0.753771	0.970064	-3.77268	1.52249
LOC_Os11g06800	AbHNU	LOC_Os11g06800	1.71296	-1.29275	7.15675	5.29951	2.2522	-0.199903	1.68671	0.598992	0.914277	-3.28722	1.48415
LOC_Os12g38040	AbHNU	LOC_Os12g38040	2.08095	2.14115	2.02639	3.25249	1.87064	0.9456	1.52915	-0.290033	1.02715	0.249929	1.48334
LOC_Os11g17504	AbHNU	LOC_Os11g17504	1.78238	1.14835	6.92969	4.11231	2.24643	-0.0629837	-0.663773	0.225359	-0.248895	-0.738094	1.47308
LOC_Os07g44160	AbHNU	LOC_Os07g44160	-0.143925	1.93456	5.54896	3.53691	1.87181	0.443251	1.07275	-0.920501	0.512425	0.826165	1.46824
LOC_Os10g02260	AbHNU	LOC_Os10g02260	2.13175	1.88911	5.50099	3.27996	2.37367	0.254877	-0.574525	1.56515	-0.940734	-1.63693	1.38433
LOC_Os12g41090	AbHNU	LOC_Os12g41090	1.04825	0.692395	4.57257	4.29435	2.30034	1.32353	0.229423	-0.711245	-1.38291	1.13365	1.35003
LOC_Os06g01790	AbHNU	LOC_Os06g01790	0.42257	-1.46474	5.29661	3.77166	1.97614	1.01636	1.41096	-1.01884	0.889452	1.1236	1.34238
LOC_Os01g70520	AbHNU	LOC_Os01g70520	0.944585	2.66385	3.79343	2.90203	1.23301	0.0699504	0.739041	-0.3353	0.853081	0.22064	1.30843
LOC_Os02g03570	AbHNU	LOC_Os02g03570	-1.20231	1.13406	4.6512	3.59569	2.87971	0.562637	1.17911	0.658097	0.169155	-0.774246	1.28531
LOC_Os01g08140	AbHNU	LOC_Os01g08140	-0.0984284	-0.265925	2.64733	2.45233	1.30638	1.49527	1.78878	1.42029	1.29539	0.53571	1.25771
LOC_Os06g19780	AbHNU	LOC_Os06g19780	0.664238	2.32874	1.5653	2.66693	2.29434	0.24374	0.416087	1.20106	0.932127	-0.0497354	1.22628
LOC_Os11g09680	AbHNU	LOC_Os11g09680	-0.114791	0.301294	3.38208	3.25459	2.44262	0.415441	0.928902	0.313836	1.15441	0.166531	1.22449
LOC_Os12g33194	AbHNU	LOC_Os12g33194	-2.63675	-1.30017	5.34862	3.86801	3.5002	0.632598	2.03813	0.18985	1.04102	-0.482871	1.21986
LOC_Os11g18366	AbHNU	LOC_Os11g18366	-0.518956	0.326284	3.88853	1.41072	1.35627	0.681182	1.5604	1.0896	1.59717	0.728348	1.21195
LOC_Os01g31890	AbHNU	LOC_Os01g31890	0.725717	1.01588	2.51211	1.77456	1.25125	1.29973	1.70523	0.396496	0.67028	0.628331	1.19796
LOC_Os03g57240	AbHNU	LOC_Os03g57240	0.560386	0.332593	2.73778	3.99749	2.33309	1.294	1.01376	-1.03283	0.503711	0.235118	1.19751
LOC_Os05g35570	AbHNU	LOC_Os05g35570	-0.818434	-2.38471	1.90823	3.25959	1.47364	1.8392	1.33083	2.23026	0.659133	2.39216	1.18899
LOC_Os09g03939	AbHNU	LOC_Os09g03939	-0.549226	0.67528	5.93824	3.31412	1.98657	0.608609	0.410217	-1.03633	-0.179627	0.485133	1.1653
LOC_Os06g16330	AbHNU	LOC_Os06g16330	0.750926	0.864165	1.23753	1.96351	1.21667	0.713706	2.56948	0.993874	1.17125	-0.0651345	1.1416
LOC_Os10g33460	AbHNU	LOC_Os10g33460	0.484317	1.07252	5.95777	2.78391	2.47691	-0.731942	-0.629824	-1.51207	0.0997315	1.08514	1.10865
LOC_Os05g14270	AbHNU	LOC_Os05g14270	-0.946845	0.359186	4.64869	3.3842	1.40703	-0.192033	1.09865	0.0161369	1.0334	0.178211	1.09866
LOC_Os02g17920	AbHNU	LOC_Os02g17920	-0.651541	-0.193496	5.48211	3.67103	1.94951	0.032306	0.238269	0.216159	0.229269	-0.246663	1.0727
LOC_Os12g19470	AbHNU	LOC_Os12g19470	-3.67732	-1.61219	6.32791	4.77182	1.48322	-0.562065	1.06788	-0.293823	1.28269	1.74776	1.05359
LOC_Os04g51820	AbHNU	LOC_Os04g51820	-0.238538	1.13804	2.84022	1.35897	1.20926	-0.213497	0.889619	-0.166838	0.831662	2.78841	1.04373
LOC_Os04g54590	AbHNU	LOC_Os04g54590	-0.579284	0.342559	3.10043	3.1669	1.51361	0.0709414	1.52987	-0.078649	1.0381	0.24221	1.03467
LOC_Os02g32504	AbHNU	LOC_Os02g32504	-0.228355	0.490053	4.23721	2.45153	1.31978	-0.260352	1.02449	0.532135	0.70335	0.0468837	1.03167
LOC_Os09g25850	AbHNU	LOC_Os09g25850	0.0821443	1.01805	5.57667	1.48072	1.01372	0.00627506	0.203185	-0.630272	0.31279	1.17067	1.0234
LOC_Os09g38090	AbHNU	LOC_Os09g38090	-0.203906	1.36014	6.83573	4.20862	1.30693	-0.916039	-0.611726	-1.94752	0.0765403	0.120206	1.0229
LOC_Os01g52750	AbHNU	LOC_Os01g52750	-0.298774	0.539286	3.64019	2.26172	1.52175	1.02475	0.460914	0.348697	0.383405	0.23498	1.01169
LOC_Os01g52230	AbHNU	LOC_Os01g52230	0.904667	0.151657	4.3227	2.44585	2.03784	0.188375	1.13091	-1.41503	-0.0477711	0.363787	1.0083
LOC_Os03g06360	AbHNU	LOC_Os03g06360	-3.00994	0.793822	3.9072	4.54696	3.34767	-2.70457	-0.719951	-0.172969	2.51071	1.29933	0.979826
LOC_Os06g23274	AbHNU	LOC_Os06g23274	-0.36849	0.981248	2.4901	1.99243	1.72536	0.713827	1.1911	-0.476983	0.830213	0.672073	0.975088
LOC_Os08g02210	AbHNU	LOC_Os08g02210	-3.401	-1.05809	5.2982	4.23487	3.32159	0.420141	0.262695	-1.02537	1.27783	0.31229	0.964316
LOC_Os01g67810	AbHNU	LOC_Os01g67810	1.3002	3.27192	3.42542	2.00975	5.12917	-2.60405	-0.781122	-0.767494	0.535765	-1.97555	0.954401
LOC_Os09g27320	AbHNU	LOC_Os09g27320	-4.23602	-1.92913	5.2256	4.8757	2.15043	0.822785	1.99711	0.854612	1.66715	-2.00788	0.942036
LOC_Os02g34930	AbHNU	LOC_Os02g34930	0.52503	-0.0118433	3.89794	3.47561	1.23346	0.467578	0.813438	-0.72595	-0.505892	0.135963	0.930533
LOC_Os09g25100	AbHNU	LOC_Os09g25100	-1.04331	-0.744467	3.74292	2.78989	1.19984	1.03995	-0.60904	0.58615	1.16178	1.17243	0.929613
LOC_Os09g25150	AbHNU	LOC_Os09g25150	1.25625	2.0399	5.65043	2.34109	1.00152	-0.366175	-0.488239	-1.76458	-0.217366	-0.19423	0.925861
LOC_Os07g28480	AbHNU	LOC_Os07g28480	0.332993	1.38151	1.43665	1.56547	1.30572	0.671114	1.19805	0.519597	0.245189	0.537019	0.919331
LOC_Os10g41100	AbHNU	LOC_Os10g41100	-0.996643	1.45332	1.30142	2.94203	1.38384	0.424621	1.91687	-1.26527	0.85499	1.16748	0.918266
LOC_Os01g32830	AbHNU	LOC_Os01g32830	-0.409847	0.192361	5.83201	3.64817	1.61278	-0.526335	0.188452	-0.19152	-0.146914	-1.02048	0.917869
LOC_Os02g11790	AbHNU	LOC_Os02g11790	-0.463558	0.312855	4.08412	1.69401	1.00664	1.61016	1.81818	0.00218242	0.111917	-1.01284	0.916365
LOC_Os02g09630	AbHNU	LOC_Os02g09630	-0.89586	-0.225901	2.95191	2.62175	1.46628	0.238447	0.292698	-0.369872	0.367854	2.53576	0.898306
LOC_Os01g40310	AbHNU	LOC_Os01g40310	-0.99841	0.345464	4.22041	3.23904	1.48556	-0.553617	0.633026	0.209049	0.601883	-0.306749	0.887566
LOC_Os07g01810	AbHNU	LOC_Os07g01810	0.284086	0.60531	3.19574	2.96306	1.78004	0.493743	0.286658	-0.940373	0.0848787	0.0536314	0.880677
LOC_Os08g06530	AbHNU	LOC_Os08g06530	-1.3413	-0.780916	4.83347	3.49974	1.63568	-0.391449	0.666043	-0.292395	0.619666	0.340222	0.878876
LOC_Os05g51620	AbHNU	LOC_Os05g51620	-1.86687	-0.473339	2.9507	4.17313	2.63806	-0.88835	0.661684	-0.589598	1.09657	1.03524	0.873723
LOC_Os06g22060	AbHNU	LOC_Os06g22060	-0.161692	0.516003	3.68257	2.28267	1.66875	0.554036	0.694861	-0.728457	-0.262379	0.454139	0.87005
LOC_Os03g29970	AbHNU	LOC_Os03g29970	-0.909654	0.192418	3.53967	2.53693	1.65189	0.448818	0.784115	-0.164965	0.485161	0.0298366	0.859421
LOC_Os02g04510	AbHNU	LOC_Os02g04510	-0.122455	2.54685	1.7076	1.73917	1.54043	0.0546306	1.13142	-0.806518	0.154677	0.612078	0.855789
LOC_Os12g17600	AbHNU	LOC_Os12g17600	-3.71982	-1.54726	7.35821	5.13174	1.60448	-0.353963	0.726882	-0.835596	0.713587	-0.800726	0.827754
LOC_Os01g66860	AbHNU	LOC_Os01g66860	0.530523	2.79356	4.57543	1.55927	2.44988	-3.42879	-1.82382	-1.43177	1.24271	1.78735	0.825434
LOC_Os04g35100	AbHNU	LOC_Os04g35100	0.379123	0.718384	4.76366	3.14062	1.61393	-0.713656	-0.87781	-0.653362	-0.411057	0.0742109	0.803404
LOC_Os03g60560	AbHNU	LOC_Os03g60560	1.17472	1.36042	3.60215	1.24641	4.25446	-1.73052	-0.938727	-0.185001	0.162446	-0.914963	0.803138
LOC_Os05g23880	AbHNU	LOC_Os05g23880	-2.17919	-0.899647	3.96129	3.4647	2.35948	0.091696	0.956156	-1.02142	0.847274	0.386141	0.796648
LOC_Os12g02380	AbHNU	LOC_Os12g02380	0.0104364	0.455817	1.84013	1.46907	1.04951	0.303167	1.21021	0.702504	1.02271	-0.113685	0.794988
LOC_Os01g08650	AbHNU	LOC_Os01g08650	0.477178	1.88889	1.89534	3.27468	2.64459	0.0831662	-0.554137	-1.00247	-0.276177	-0.509974	0.792108
LOC_Os06g04230	AbHNU	LOC_Os06g04230	0.305883	0.174844	1.70973	1.13591	3.73719	0.556077	1.20756	0.288047	0.524893	-1.7389	0.790123
LOC_Os01g47610	AbHNU	LOC_Os01g47610	-3.2041	-0.68988	3.13848	1.85804	1.78928	-0.177407	2.12072	1.1654	0.522184	1.27882	0.780154
LOC_Os01g65904	AbHNU	LOC_Os01g65904	-0.133023	0.354778	1.89086	1.37977	1.10716	0.48985	1.33355	0.976089	0.982432	-0.603757	0.77777
LOC_Os01g08130	AbHNU	LOC_Os01g08130	-1.14371	-0.376085	3.04038	2.55253	1.5237	1.08357	0.845519	-0.565291	0.557339	0.244059	0.776201
LOC_Os01g71190	AbHNU	LOC_Os01g71190	-0.458871	-0.036442	3.72456	2.82174	1.52051	-0.0210147	0.333892	-0.636936	0.128303	0.385901	0.776164
LOC_Os06g39875	AbHNU	LOC_Os06g39875	-1.60937	0.0629752	3.70846	1.39703	1.19051	-0.3666	1.29647	0.712421	1.12289	0.223891	0.773868
LOC_Os07g28614	AbHNU	LOC_Os07g28614	0.038598	0.881702	1.04908	1.73391	1.3867	0.853301	1.1442	-0.100474	0.464565	0.173612	0.76252
LOC_Os01g28840	AbHNU	LOC_Os01g28840	1.15249	1.58185	2.09437	2.12925	2.6134	-0.411549	-0.228759	-2.52531	0.508866	0.705625	0.762022
LOC_Os09g28390	AbHNU	LOC_Os09g28390	0.128975	1.10679	2.41088	1.28422	1.72905	-0.163173	-0.843389	-0.400303	-0.280155	2.58531	0.755821
LOC_Os01g09370	AbHNU	LOC_Os01g09370	-0.107664	-0.440183	1.69676	1.86928	1.00071	1.06744	0.729873	0.902829	0.398107	0.395772	0.751292
LOC_Os07g49110	AbHNU	LOC_Os07g49110	-0.924462	-0.803844	2.17284	1.70811	1.32196	1.1811	1.78452	0.245415	0.680977	0.113	0.747961
LOC_Os07g38230	AbHNU	LOC_Os07g38230	0.778427	0.751225	2.69727	1.91689	1.12413	-0.30034	-0.0101667	-0.108646	0.666646	-0.0872948	0.742813
LOC_Os06g39270	AbHNU	LOC_Os06g39270	0.888063	1.18425	1.09856	1.56114	2.38783	-1.67855	-0.592673	0.0492366	1.83391	0.605318	0.733708
LOC_Os02g26430	AbHNU	LOC_Os02g26430	1.44746	2.27371	3.30569	1.46472	3.28464	-1.56609	-0.724482	-0.501867	-0.0872423	-1.57922	0.731733
LOC_Os01g73280	AbHNU	LOC_Os01g73280	0.11453	1.45942	1.91156	2.37555	1.93983	0.340202	-0.715826	-0.620421	0.343658	0.0707518	0.721926
LOC_Os04g36720	AbHNU	LOC_Os04g36720	-2.57499	-0.153877	3.75912	3.14065	2.24854	0.107175	0.65052	-1.2377	0.705646	0.56917	0.721425
LOC_Os04g38410	AbHNU	LOC_Os04g38410	-3.04939	-2.70832	5.34165	3.8783	1.53799	0.356493	0.869247	-0.350274	0.493251	0.797021	0.716597
LOC_Os01g67120	AbHNU	LOC_Os01g67120	-1.03038	0.04818	3.48841	2.33267	1.2459	-0.67582	0.30808	-0.284027	0.973142	0.755653	0.71618
LOC_Os06g24040	AbHNU	LOC_Os06g24040	-0.81214	-2.48105	3.89467	2.98001	2.10142	1.1675	0.665144	-0.406114	-0.460126	0.488237	0.713756
LOC_Os09g35030	AbHNU	LOC_Os09g35030	0.74973	0.0787071	2.55932	1.80018	5.7828	-1.80143	-0.642521	-0.248522	-0.375469	-0.766496	0.71363
LOC_Os08g06630	AbHNU	LOC_Os08g06630	-0.532293	0.569133	3.21215	2.59192	1.63117	0.307673	0.537595	-0.465796	0.00198722	-0.769354	0.708419
LOC_Os07g14890	AbHNU	LOC_Os07g14890	0.139163	1.02909	1.16721	1.74485	1.28396	0.0464108	0.88827	0.56963	0.990658	-0.793337	0.706589
LOC_Os03g37878	AbHNU	LOC_Os03g37878	0.595833	0.909874	1.247	1.47363	1.25724	-0.00132961	0.826584	-0.232583	0.564155	0.366667	0.700708
LOC_Os09g34140	AbHNU	LOC_Os09g34140	-2.11959	-1.27903	4.70037	2.65704	1.12792	-0.228719	0.51571	0.161166	0.590705	0.876287	0.700186
LOC_Os07g28610	AbHNU	LOC_Os07g28610	-1.71248	-0.53239	3.65163	2.88113	1.29902	0.573345	0.729827	-0.911316	0.527247	0.458832	0.696484
LOC_Os06g44450	AbHNU	LOC_Os06g44450	-0.363597	1.4028	1.88705	1.37084	1.42714	0.248217	0.646577	-0.534107	0.357722	0.403778	0.684642
LOC_Os06g40640	AbHNU	LOC_Os06g40640	-1.12073	-0.291558	3.88286	1.99813	1.05153	0.193075	0.521981	-0.132074	0.624721	0.0665797	0.679451
LOC_Os07g34570	AbHNU	LOC_Os07g34570	-1.1745	-1.18523	3.36395	2.14844	1.77875	0.0327934	0.479584	0.622761	1.18531	-0.565807	0.668605
LOC_Os04g53680	AbHNU	LOC_Os04g53680	-0.0645718	0.130299	2.06273	1.76955	1.50667	-0.0557788	0.650254	-0.229169	1.03825	-0.168837	0.66394
LOC_Os07g05000	AbHNU	LOC_Os07g05000	-0.0207074	0.697265	2.74895	1.97258	1.48583	-0.72314	-0.200569	-0.0514279	0.475893	0.229801	0.661448
LOC_Os06g01850	AbHNU	LOC_Os06g01850	-2.3619	-1.78108	7.0616	4.81176	1.46403	-0.833239	1.00993	-2.68409	-0.17336	0.0678975	0.658155
LOC_Os03g28270	AbHNU	LOC_Os03g28270	-1.43194	-2.21699	2.30111	1.56945	1.50287	0.156585	1.37074	0.116056	1.06307	2.14564	0.65766
LOC_Os06g15330	AbHNU	LOC_Os06g15330	-3.32586	-1.1986	6.85561	3.83231	1.28137	0.939677	0.0941805	-1.37459	-0.720597	0.183028	0.656653
LOC_Os06g24070	AbHNU	LOC_Os06g24070	-1.35164	0.119286	3.59728	2.16839	1.4125	0.345895	0.0790592	-0.381534	-0.312202	0.888992	0.656602
LOC_Os10g01044	AbHNU	LOC_Os10g01044	-1.83527	-1.50606	6.46121	3.86576	1.75544	-0.969268	-0.167642	-1.82133	0.360602	0.380028	0.652346
LOC_Os01g03549	AbHNU	LOC_Os01g03549	1.12382	0.362795	3.10262	4.21008	2.90095	-1.30714	0.39381	-3.12779	0.25538	-1.46917	0.644534
LOC_Os12g32610	AbHNU	LOC_Os12g32610	0.63894	0.69647	1.13935	3.1466	5.97322	-2.28981	-0.235222	-0.0433165	0.749476	-3.3464	0.642931
LOC_Os05g50930	AbHNU	LOC_Os05g50930	-1.41762	1.08535	3.16829	2.10471	1.53205	0.245928	0.71893	-1.05966	0.315206	-0.28886	0.640433
LOC_Os09g12540	AbHNU	LOC_Os09g12540	-0.581506	0.443143	2.10164	2.31798	1.72078	0.0904023	0.856042	-0.554335	0.487733	-0.5057	0.637618
LOC_Os10g37180	AbHNU	LOC_Os10g37180	-2.79164	-2.52185	4.07219	2.77073	1.18964	-0.0556272	1.06735	0.0982047	0.932379	1.48102	0.62424
LOC_Os12g23180	AbHNU	LOC_Os12g23180	-4.82037	-1.80274	5.96435	4.53044	1.98216	-0.990987	0.634393	-0.354373	0.826393	0.173709	0.614298
LOC_Os07g10050	AbHNU	LOC_Os07g10050	1.3904	3.2807	6.33579	3.73608	4.6502	-1.05624	-3.62068	-6.22394	-1.79973	-0.554479	0.613809
LOC_Os06g08470	AbHNU	LOC_Os06g08470	-1.0211	-0.403575	2.7928	1.90167	1.16094	0.367358	0.418714	0.0364378	0.66863	0.181342	0.610322
LOC_Os01g69080	AbHNU	LOC_Os01g69080	-0.78857	-0.53616	2.53897	2.46521	1.74808	-0.361988	0.58957	-0.486642	0.622417	0.242685	0.603358
LOC_Os10g35644	AbHNU	LOC_Os10g35644	-0.415465	-0.0378804	1.70992	1.14623	1.03831	0.392585	0.618982	0.590193	0.665212	0.318202	0.602629
LOC_Os03g03670	AbHNU	LOC_Os03g03670	-0.975568	1.26095	3.54659	3.00004	1.73777	-0.516449	1.03183	-2.53657	0.114873	-0.671229	0.599223
LOC_Os02g44654	AbHNU	LOC_Os02g44654	-0.0665815	0.183162	1.25517	1.89047	1.29678	-1.17575	-0.72502	1.84263	-0.324054	1.70182	0.587863
LOC_Os02g07360	AbHNU	LOC_Os02g07360	-1.10001	-0.764864	4.12263	2.23514	1.96249	-0.63573	-0.0104787	-0.602741	0.841148	-0.214745	0.583285
LOC_Os01g13000	AbHNU	LOC_Os01g13000	0.631409	1.58544	2.25005	1.65746	1.33397	0.0514634	0.38725	-1.21928	-0.14347	-0.801125	0.573318
LOC_Os04g01600	AbHNU	LOC_Os04g01600	-0.693711	-0.0152862	4.39398	2.57498	1.00219	0.337879	0.336589	-0.686577	-0.350514	-1.17639	0.572314
LOC_Os01g26039	AbHNU	LOC_Os01g26039	0.131117	0.939021	1.09354	1.40703	1.02242	0.574134	0.616759	-0.579598	0.148579	0.369625	0.572262
LOC_Os02g51080	AbHNU	LOC_Os02g51080	-1.63959	0.0145509	3.18127	2.49446	1.57583	0.496971	0.580948	-0.695927	-0.0446189	-0.243661	0.572024
LOC_Os11g13890	AbHNU	LOC_Os11g13890	-2.51778	-1.1204	5.06385	3.97668	1.31951	-0.358072	0.567094	-0.739603	-0.0548435	-0.420806	0.571564
LOC_Os03g59090	AbHNU	LOC_Os03g59090	-1.41371	0.300257	2.92324	2.41872	1.92135	0.221346	0.957974	-1.11706	0.304056	-0.860613	0.565556
LOC_Os02g49260	AbHNU	LOC_Os02g49260	0.25734	2.8201	3.27044	2.31488	2.63381	-1.14363	-1.00768	-2.21921	-1.26146	-0.11126	0.555333
LOC_Os08g40160	AbHNU	LOC_Os08g40160	0.0492095	0.438081	2.81161	1.53876	1.0052	-0.338089	0.387881	-0.673896	0.227433	0.0950858	0.554127
LOC_Os06g04870	AbHNU	LOC_Os06g04870	-1.31185	-1.0122	2.75044	3.33229	1.07315	1.21334	0.424927	-0.843051	-0.40585	0.311161	0.553236
LOC_Os11g39020	AbHNU	LOC_Os11g39020	0.0491603	0.763512	1.91215	1.65004	1.31406	0.209512	0.279327	-0.752998	0.311116	-0.281409	0.545446
LOC_Os03g24590	AbHNU	LOC_Os03g24590	-1.37309	0.0728654	2.96625	2.18653	1.19875	0.264554	0.13857	-0.218187	0.34496	-0.167145	0.541407
LOC_Os08g45190	AbHNU	LOC_Os08g45190	-4.85258	-0.562006	4.66737	3.88254	1.45101	0.0280699	0.76009	-0.249165	0.475922	-0.21759	0.538366
LOC_Os02g46980	AbHNU	LOC_Os02g46980	-2.62295	-0.21985	4.10113	3.21274	1.72865	0.250627	0.644594	-0.767662	0.212638	-1.24152	0.52984
LOC_Os07g37620	AbHNU	LOC_Os07g37620	-0.185018	0.165272	1.77704	2.4951	1.40312	-0.353804	0.157142	-1.11624	0.51178	0.310253	0.516464
LOC_Os11g01140	AbHNU	LOC_Os11g01140	-1.37171	1.70635	5.84723	2.31741	2.51913	-0.012459	-0.374699	-3.74304	-0.893336	-0.875697	0.511917
LOC_Os06g36840	AbHNU	LOC_Os06g36840	-0.885175	0.742051	2.14668	1.7663	1.22171	0.159643	0.307954	-0.327403	0.403806	-0.437918	0.509765
LOC_Os07g23030	AbHNU	LOC_Os07g23030	-0.0391257	0.389413	2.80381	1.3322	1.3571	-0.376116	-0.363197	-0.61166	0.470609	0.129334	0.509237
LOC_Os10g10170	AbHNU	LOC_Os10g10170	-1.01341	-0.181704	4.37743	2.44222	1.15646	-0.511572	-0.0111801	-1.16201	0.430303	-0.45337	0.507316
LOC_Os05g33840	AbHNU	LOC_Os05g33840	-0.965711	0.420768	2.41372	1.91458	1.38527	-0.101843	0.478713	-1.23524	0.796375	-0.105573	0.500107
LOC_Os10g39520	AbHNU	LOC_Os10g39520	0.0646219	0.364283	1.50914	2.21526	1.12968	-0.217619	-0.358994	-0.893188	0.348022	0.832926	0.499413
LOC_Os11g20360	AbHNU	LOC_Os11g20360	-0.0341803	0.557255	1.11331	1.7872	1.15923	0.609875	0.132718	0.201505	0.39204	-0.931358	0.498761
LOC_Os01g47350	AbHNU	LOC_Os01g47350	-2.10579	-0.575776	2.93045	2.25015	1.43177	-0.321691	0.282366	-0.358539	0.724828	0.698851	0.495662
LOC_Os07g05480	AbHNU	LOC_Os07g05480	-3.40036	-1.55335	5.24905	3.81319	1.52026	-0.39133	0.510342	-0.854229	-0.101585	0.121841	0.491383
LOC_Os01g52170	AbHNU	LOC_Os01g52170	-0.660517	0.118279	3.19736	2.03549	1.04617	-0.631075	0.434119	-0.632116	0.507765	-0.656849	0.475862
LOC_Os01g04330	AbHNU	LOC_Os01g04330	-0.417348	0.426443	1.38937	1.30068	4.12635	-1.62462	-0.611477	-0.663163	0.524373	0.30269	0.47533
LOC_Os05g50950	AbHNU	LOC_Os05g50950	-0.468776	0.486902	2.12472	1.61808	1.6188	-0.370117	0.0597598	-0.415442	0.606385	-0.580461	0.467985
LOC_Os11g07020	AbHNU	LOC_Os11g07020	-2.69696	-0.898289	3.60153	2.07125	1.35264	-0.0897879	0.742609	-0.353047	0.493386	0.376884	0.460021
LOC_Os07g41580	AbHNU	LOC_Os07g41580	-0.468801	0.343132	1.95296	1.27268	1.04433	0.148388	0.0699521	-0.978634	0.316669	0.834265	0.453494
LOC_Os11g47970	AbHNU	LOC_Os11g47970	-3.20683	-1.52902	5.54995	3.36083	1.50894	-0.511013	0.168059	-1.33666	0.158372	0.324703	0.448732
LOC_Os02g51020	AbHNU	LOC_Os02g51020	-1.17505	-0.395468	3.63783	2.12043	1.03386	-0.973812	0.0273673	-0.435927	0.39249	0.240754	0.447248
LOC_Os02g49680	AbHNU	LOC_Os02g49680	-1.50664	-0.194258	2.67832	2.28713	1.53527	0.112064	0.631768	-0.523308	0.0928488	-0.754122	0.435907
LOC_Os03g58540	AbHNU	LOC_Os03g58540	-0.997586	-0.393706	2.13862	1.72797	1.05936	-0.445432	-0.0531439	0.0734896	0.482942	0.69136	0.428388
LOC_Os05g04170	AbHNU	LOC_Os05g04170	0.16132	0.575302	2.71505	2.28668	1.20288	0.112874	-0.530142	-0.707615	-0.812274	-0.751309	0.425276
LOC_Os06g28950	AbHNU	LOC_Os06g28950	-1.26509	-0.0787355	2.59666	1.65247	1.0306	-0.018258	0.240336	-0.021517	-0.0175672	0.119179	0.423807
LOC_Os11g41910	AbHNU	LOC_Os11g41910	-0.351256	0.0627018	1.44086	1.31796	1.08527	0.195314	0.434213	0.0112433	0.45266	-0.419239	0.422973
LOC_Os07g36250	AbHNU	LOC_Os07g36250	-1.6749	-0.841548	2.25447	1.75491	1.80384	-0.10028	0.25589	-0.137885	0.603074	0.283359	0.420094
LOC_Os04g42800	AbHNU	LOC_Os04g42800	-4.66073	-1.20987	4.76146	4.31239	1.26333	0.114458	1.16238	-1.48353	1.03562	-1.10168	0.419382
LOC_Os04g16680	AbHNU	LOC_Os04g16680	-2.68911	-1.04934	4.86076	2.92345	1.50856	-0.900293	0.0493702	-0.697245	0.327199	-0.187675	0.414568
LOC_Os01g17170	AbHNU	LOC_Os01g17170	-2.83316	-2.18788	4.13858	2.84255	1.22412	-0.133978	0.481002	-0.106597	0.553035	0.114885	0.409255
LOC_Os06g24190	AbHNU	LOC_Os06g24190	-1.40246	-0.473702	1.28294	1.94403	1.27254	1.11794	1.56088	-0.86902	-0.351427	-0.00837887	0.407335
LOC_Os08g41090	AbHNU	LOC_Os08g41090	-0.28122	-0.119881	2.5816	1.62501	1.42691	-0.591565	0.0938852	-0.446034	0.0309464	-0.286671	0.403298
LOC_Os06g02500	AbHNU	LOC_Os06g02500	-0.752727	0.00746551	1.80809	1.2111	1.01103	-0.191021	0.539361	0.198472	0.662694	-0.482662	0.401181
LOC_Os01g12810	AbHNU	LOC_Os01g12810	-2.26269	-0.106389	2.92967	2.15114	1.32641	-0.385607	0.341354	-0.743793	0.511548	0.23184	0.399349
LOC_Os02g38120	AbHNU	LOC_Os02g38120	-3.25805	-1.76463	2.18146	2.94709	1.85587	1.64429	1.94754	-1.33799	0.27101	-0.533584	0.395301
LOC_Os10g11140	AbHNU	LOC_Os10g11140	-0.286801	-0.0229168	1.23887	1.6446	1.30101	-0.0376713	0.531602	-1.10791	0.471625	0.193576	0.392599
LOC_Os11g03390	AbHNU	LOC_Os11g03390	-2.84691	-1.58165	5.09568	3.71434	1.2596	-0.67314	-0.112432	-0.260966	0.00514666	-0.673906	0.392575
LOC_Os01g08510	AbHNU	LOC_Os01g08510	-0.478703	0.282347	1.86961	1.82401	1.0951	-0.149024	-0.114558	-0.49793	0.458124	-0.373016	0.391596
LOC_Os04g54640	AbHNU	LOC_Os04g54640	-1.57903	-1.21098	2.99393	1.82831	1.11857	-0.455779	0.40724	-0.113909	1.03195	-0.192553	0.382775
LOC_Os09g35940	AbHNU	LOC_Os09g35940	0.713634	-0.332245	1.84042	1.41259	1.25018	-0.874002	0.250616	-1.17154	1.55386	-0.837435	0.380608
LOC_Os08g34210	AbHNU	LOC_Os08g34210	-1.08215	-0.221527	2.76374	1.87738	1.24485	0.125275	0.0461538	-0.89471	0.102783	-0.164824	0.379697
LOC_Os11g42490	AbHNU	LOC_Os11g42490	-1.28265	0.0744279	4.36237	2.58548	1.3962	-1.31198	-0.478755	-0.762948	-0.108426	-0.754784	0.371893
LOC_Os06g12230	AbHNU	LOC_Os06g12230	-1.69602	-0.979475	1.62745	1.52194	1.25034	-0.154037	0.222784	-0.190243	0.730273	1.38588	0.371889
LOC_Os02g36570	AbHNU	LOC_Os02g36570	-1.30476	0.333773	2.52826	1.88593	1.40818	-0.287963	0.161783	-0.905531	0.276182	-0.421156	0.367471
LOC_Os05g31620	AbHNU	LOC_Os05g31620	-0.661963	-0.0495538	1.56062	2.18905	5.2973	-1.08837	-0.608793	-0.870609	-0.0565506	-2.08786	0.362327
LOC_Os03g19760	AbHNU	LOC_Os03g19760	-0.36638	0.37378	2.4037	1.5893	1.09083	-0.285081	-0.0548305	-1.05115	0.0669306	-0.279676	0.348743
LOC_Os09g37910	AbHNU	LOC_Os09g37910	-1.2969	-0.381778	1.53546	2.08688	1.63194	0.159506	0.576946	-0.382932	0.27678	-0.753469	0.345243
LOC_Os01g19330	AbHNU	LOC_Os01g19330	1.09109	1.06209	1.46497	1.39096	2.14778	-0.481441	1.67e-05	-1.23104	-0.258009	-1.74185	0.344457
LOC_Os02g57010	AbHNU	LOC_Os02g57010	-3.23446	-1.75723	3.09351	2.26751	1.26134	-0.413705	0.68552	0.557313	1.03182	-0.0988918	0.339272
LOC_Os07g37030	AbHNU	LOC_Os07g37030	-1.86204	-0.753295	3.82827	2.24323	1.1898	-0.549267	0.0975047	-0.900203	0.116076	-0.0326443	0.337743
LOC_Os05g38530	AbHNU	LOC_Os05g38530	-0.618259	0.630948	1.40937	1.30007	1.35986	0.578768	0.581065	-1.1163	-0.0746043	-0.694478	0.335643
LOC_Os03g61220	AbHNU	LOC_Os03g61220	-1.3704	-0.50892	2.48518	1.82765	1.26346	0.011808	0.254677	-0.687405	0.270338	-0.197046	0.334934
LOC_Os06g43810	AbHNU	LOC_Os06g43810	0.132806	0.0873675	1.99865	1.1169	2.45182	-0.750371	-0.55947	-0.683023	-0.178643	-0.286411	0.332962
LOC_Os06g40940	AbHNU	LOC_Os06g40940	-2.37571	-1.40169	5.43932	4.10626	1.79166	-0.663696	-0.412904	-1.82956	0.0149826	-1.34661	0.332205
LOC_Os03g14258	AbHNU	LOC_Os03g14258	0.391727	0.572283	1.64276	1.51407	2.5796	-2.96406	-0.620683	0.41039	1.77813	-2.01513	0.328909
LOC_Os04g33830	AbHNU	LOC_Os04g33830	-3.71294	-1.76671	4.99318	3.5917	1.45584	-0.841868	0.57585	-0.989778	-0.0119124	-0.068638	0.322472
LOC_Os03g03720	AbHNU	LOC_Os03g03720	-2.48501	-1.21097	4.16561	2.93198	1.3417	-1.25575	-0.102798	-0.447748	0.456792	-0.181403	0.32124
LOC_Os04g55230	AbHNU	LOC_Os04g55230	-0.157573	-0.398353	1.96922	1.70794	1.10623	-0.26141	-0.625529	-0.0989439	-0.0690566	0.0318603	0.320438
LOC_Os03g19560	AbHNU	LOC_Os03g19560	-0.93735	0.779734	1.44078	1.6848	1.35241	0.149636	0.33279	-1.44905	0.187532	-0.339287	0.320201
LOC_Os12g19381	AbHNU	LOC_Os12g19381	-3.94903	-2.47858	6.13376	3.70453	1.37404	-0.440653	-0.164851	-1.38871	-0.062063	0.432764	0.31612
LOC_Os01g42190	AbHNU	LOC_Os01g42190	-1.07175	0.896529	1.86783	2.06654	3.77523	-4.52423	-0.597487	-0.78998	0.944569	0.550789	0.311804
LOC_Os02g57020	AbHNU	LOC_Os02g57020	-3.45726	-2.07828	4.42216	3.71044	1.30789	-1.15465	0.468088	-0.719558	0.765739	-0.150367	0.311419
LOC_Os05g38270	AbHNU	LOC_Os05g38270	-1.6964	-0.558962	1.14131	1.69016	1.53133	-0.579476	-0.0744861	-0.530156	1.08049	1.1015	0.31053
LOC_Os04g54790	AbHNU	LOC_Os04g54790	0.14735	0.78859	2.42264	1.79262	1.47869	-0.875944	-0.217992	-2.28539	-0.0116965	-0.137361	0.31015
LOC_Os07g49140	AbHNU	LOC_Os07g49140	-2.04282	-0.913036	1.47949	2.45071	1.55051	0.488477	-0.620804	-2.45421	0.433394	2.69961	0.307132
LOC_Os08g09270	AbHNU	LOC_Os08g09270	-0.314088	0.369888	1.68095	1.43145	1.34226	0.361966	0.0851526	-0.859647	-0.109344	-0.936463	0.305213
LOC_Os05g49350	AbHNU	LOC_Os05g49350	-1.34382	-1.2944	2.82214	3.02993	1.22696	-1.83848	-0.440519	-0.443471	1.49498	-0.17511	0.30382
LOC_Os07g07230	AbHNU	LOC_Os07g07230	-0.752195	0.487023	1.16749	1.682	1.82549	0.532678	-0.578091	-1.05781	-0.544389	0.27438	0.303658
LOC_Os08g04450	AbHNU	LOC_Os08g04450	-0.743726	-0.313851	1.84031	1.65375	1.00759	0.0845107	0.285411	-0.219551	0.233554	-0.874562	0.295344
LOC_Os12g03070	AbHNU	LOC_Os12g03070	-3.29612	-2.08121	5.29277	3.66625	2.32295	-0.330355	0.187999	-2.2316	-0.157012	-0.460184	0.291348
LOC_Os04g45910	AbHNU	LOC_Os04g45910	-0.509188	0.388142	2.17803	2.34123	1.04187	0.151968	-0.816857	-2.48247	-0.875162	1.39001	0.280757
LOC_Os07g40120	AbHNU	LOC_Os07g40120	-1.07532	0.1607	2.92397	2.05613	1.13014	-0.573453	-0.167046	-1.21133	-0.0219623	-0.422978	0.279884
LOC_Os04g51280	AbHNU	LOC_Os04g51280	-1.83383	-1.43705	1.71191	1.67313	1.25354	-0.0538344	0.606631	0.432101	0.67032	-0.381802	0.264113
LOC_Os02g10630	AbHNU	LOC_Os02g10630	-0.382777	1.36306	1.76534	1.04325	1.04193	0.293742	0.704478	-1.11451	-0.0778613	-2.04925	0.25874
LOC_Os10g34480	AbHNU	LOC_Os10g34480	-0.528886	-1.05822	5.29059	1.95071	1.10408	-1.06065	-1.67893	-0.455228	-1.07852	0.0943292	0.257927
LOC_Os10g26390	AbHNU	LOC_Os10g26390	-0.209699	0.915232	1.53727	1.3244	1.12304	0.415761	-0.729683	-1.39675	-0.6331	0.197938	0.254441
LOC_Os04g30420	AbHNU	LOC_Os04g30420	-0.00465525	0.767885	1.31007	1.09368	2.6101	-2.39553	-1.30289	-0.0585011	0.431374	0.0534923	0.250504
LOC_Os10g35370	AbHNU	LOC_Os10g35370	-1.98743	-1.68984	4.28315	2.85714	1.00148	-0.124753	0.252128	-0.446542	-0.244951	-1.47242	0.242796
LOC_Os06g49120	AbHNU	LOC_Os06g49120	-0.899564	0.513044	1.85094	1.63466	1.30558	-0.29657	-0.10982	-1.01748	-0.153951	-0.478997	0.234785
LOC_Os05g47850	AbHNU	LOC_Os05g47850	-0.694504	0.124778	1.83794	1.46239	1.33188	0.115964	0.0404006	-0.626512	-0.0704296	-1.24641	0.22755
LOC_Os01g50622	AbHNU	LOC_Os01g50622	0.71039	1.26036	2.10721	1.2746	1.3908	-0.154528	-0.298489	-1.32427	-0.401256	-2.3032	0.226162
LOC_Os10g40130	AbHNU	LOC_Os10g40130	-0.31157	0.126069	1.19691	1.62667	1.13377	-0.280551	0.12812	-1.08182	0.0373309	-0.404222	0.21707
LOC_Os01g04900	AbHNU	LOC_Os01g04900	-0.815101	0.200776	2.83261	2.22954	1.68335	-0.288576	-0.733885	-2.50888	0.00723076	-0.533842	0.207322
LOC_Os10g21460	AbHNU	LOC_Os10g21460	-0.330602	0.426278	1.05495	1.31403	1.46787	0.132022	-0.825041	-1.11285	-0.317995	0.204897	0.201355
LOC_Os07g07310	AbHNU	LOC_Os07g07310	-1.01102	-0.770556	1.69564	1.52304	1.1173	-0.395169	-0.0508014	-0.473785	0.574026	-0.208757	0.199992
LOC_Os02g05365	AbHNU	LOC_Os02g05365	-0.605038	-0.261103	1.3148	1.0881	1.52885	0.338394	-0.409204	-1.03326	0.342629	-0.331277	0.197289
LOC_Os05g43460	AbHNU	LOC_Os05g43460	-1.03679	-0.312513	2.02708	2.61224	1.30951	0.085202	-0.769567	-0.97313	0.0988809	-1.07563	0.196528
LOC_Os03g39830	AbHNU	LOC_Os03g39830	-2.37929	-0.54459	2.63698	2.07769	1.15361	-0.774109	-0.189637	-0.209572	0.492718	-0.30409	0.195971
LOC_Os02g55120	AbHNU	LOC_Os02g55120	-1.60995	-0.737675	1.91866	1.75196	1.04663	-0.188436	0.300036	-0.42062	0.347363	-0.454052	0.195392
LOC_Os07g41200	AbHNU	LOC_Os07g41200	0.20035	0.320976	1.90816	1.82124	1.36588	-1.88589	-1.55229	-1.42078	1.21408	-0.132165	0.183954
LOC_Os04g58850	AbHNU	LOC_Os04g58850	-0.164178	0.236217	1.11048	1.12346	3.01563	-0.687848	-0.453955	-0.81418	-0.08653	-1.5328	0.174629
LOC_Os07g07540	AbHNU	LOC_Os07g07540	-3.3561	-1.88984	4.26544	3.74412	1.80699	-1.25962	-0.152302	-1.6653	0.373722	-0.173032	0.169408
LOC_Os01g41710	AbHNU	LOC_Os01g41710	-6.04449	-4.53886	5.71804	4.83739	1.71406	-1.66034	0.599461	-0.774894	0.733705	1.08647	0.167055
LOC_Os01g59970	AbHNU	LOC_Os01g59970	-1.64617	-0.44562	2.25067	1.65075	1.63263	-0.420423	-0.384293	-1.01384	0.37531	-0.387823	0.161119
LOC_Os12g32940	AbHNU	LOC_Os12g32940	-2.84527	-1.36053	5.32959	2.41439	1.10895	-0.599457	-1.14369	0.186275	-1.24305	-0.290017	0.155719
LOC_Os07g38960	AbHNU	LOC_Os07g38960	-2.98666	-2.6979	4.77712	3.07135	1.11942	-1.03204	0.0348099	-0.163534	0.11332	-0.706364	0.152952
LOC_Os02g35090	AbHNU	LOC_Os02g35090	-0.532572	0.771838	1.82672	1.10505	1.0154	-0.114326	-0.221348	-1.72206	-0.451866	-0.150838	0.152599
LOC_Os12g28770	AbHNU	LOC_Os12g28770	-1.57512	-1.02014	1.51823	3.11491	1.35438	0.927926	-0.454207	-0.189432	-1.05036	-1.19158	0.143461
LOC_Os03g07440	AbHNU	LOC_Os03g07440	-3.4998	-2.00196	4.48002	3.34196	1.1897	-0.580833	-0.051284	-0.770551	-0.179698	-0.568923	0.135863
LOC_Os07g37240	AbHNU	LOC_Os07g37240	-4.87626	-3.8281	5.55304	4.16216	1.02139	-0.759915	0.144654	-0.776383	-0.124981	0.792222	0.130782
LOC_Os12g23200	AbHNU	LOC_Os12g23200	-2.48914	-1.15001	4.38103	2.50328	1.14286	-0.577456	-0.411823	-1.0412	-0.741375	-0.329844	0.128633
LOC_Os09g30100	AbHNU	LOC_Os09g30100	-0.733897	-0.101758	2.13708	1.28499	1.14224	-0.331822	-1.01243	-1.07451	-0.277583	0.19651	0.122883
LOC_Os10g25430	AbHNU	LOC_Os10g25430	-2.58304	-0.5335	3.13862	3.01146	2.48229	-1.2629	-0.984406	-1.65548	-0.299752	-0.156164	0.115712
LOC_Os07g40690	AbHNU	LOC_Os07g40690	-7.99046	-2.30134	5.34649	3.5097	2.67504	-0.577552	1.25859	0.106329	-1.11791	0.186017	0.109491
LOC_Os10g03850	AbHNU	LOC_Os10g03850	-1.70004	-0.819805	2.27362	1.05561	1.0921	-0.0918266	0.260151	-0.307219	-0.0400401	-0.631582	0.109097
LOC_Os10g41780	AbHNU	LOC_Os10g41780	-1.34542	0.717756	2.71318	1.27703	1.42257	0.118006	-0.497836	-2.4237	-0.65016	-0.268769	0.106266
LOC_Os11g13680	AbHNU	LOC_Os11g13680	0.0567085	0.447874	1.88854	1.11984	1.1415	0.00242033	-0.317375	-1.78643	-1.13588	-0.376436	0.104077
LOC_Os12g07110	AbHNU	LOC_Os12g07110	-2.47084	-1.32746	3.85466	1.59806	1.04246	-0.374918	-0.180585	-0.925301	-0.101186	-0.166282	0.0948618
LOC_Os03g47610	AbHNU	LOC_Os03g47610	-2.49157	-1.51561	3.97353	2.17989	1.13631	-0.664909	-0.361432	-1.63749	-0.00622642	0.258863	0.0871351
LOC_Os06g51160	AbHNU	LOC_Os06g51160	-1.57727	-0.192654	2.68248	2.674	1.38535	-0.222045	-0.744138	-1.02497	-0.952481	-1.16581	0.0862459
LOC_Os02g52260	AbHNU	LOC_Os02g52260	-1.61523	-0.862245	2.24434	1.48213	1.11672	-0.675614	0.350455	-0.386049	0.0227677	-0.939928	0.0737352
LOC_Os08g33820	AbHNU	LOC_Os08g33820	-5.00836	-3.0611	5.07782	3.46407	1.15908	-0.847648	0.357293	-0.778426	0.15682	0.0651475	0.0584689
LOC_Os06g05950	AbHNU	LOC_Os06g05950	-3.72698	-2.43027	4.19172	2.95471	1.2729	-1.13449	-0.0119858	-0.621685	0.282273	-0.277021	0.0499176
LOC_Os07g33910	AbHNU	LOC_Os07g33910	0.711273	0.315807	2.30593	1.79101	1.7873	-0.870263	-2.28189	-2.79696	-0.856335	0.317996	0.0423869
LOC_Os11g14570	AbHNU	LOC_Os11g14570	-3.02657	-1.67269	2.06338	1.83209	1.09662	0.0881507	0.416517	-0.0945206	0.0933404	-0.438723	0.0357597
LOC_Os06g03670	AbHNU	LOC_Os06g03670	-1.62314	0.443497	3.13842	1.30866	5.03413	-3.54411	-2.69027	-0.793983	0.79791	-1.79675	0.0274358
LOC_Os03g03990	AbHNU	LOC_Os03g03990	-3.64061	-1.92279	3.60166	2.7824	1.27712	-0.323769	0.0226535	-0.599387	-0.170053	-0.840027	0.0187193
LOC_Os02g32590	AbHNU	LOC_Os02g32590	-0.315551	-0.263801	2.02215	1.69464	2.50482	-4.25294	-2.3792	-1.00369	1.66933	0.487125	0.0162875
LOC_Os08g14450	AbHNU	LOC_Os08g14450	-2.22957	-0.928721	4.11497	2.59796	2.02603	-0.158334	-0.936443	-2.77698	-0.729646	-0.859817	0.011946
LOC_Os07g04840	AbHNU	LOC_Os07g04840	-4.37304	-2.35514	3.76514	2.22274	1.08223	0.0997061	0.278683	-0.370041	-0.043033	-0.273968	0.00332786
LOC_Os02g10390	AbHNU	LOC_Os02g10390	-5.68073	-3.21403	5.45624	3.65334	1.67703	-0.909754	-0.0857228	-0.628188	-0.109097	-0.284274	-0.0125188
LOC_Os02g06300	AbHNU	LOC_Os02g06300	-0.874613	0.270586	2.32103	1.17672	1.05483	-0.45795	-0.917377	-1.9976	-0.321097	-0.506853	-0.025233
LOC_Os02g44710	AbHNU	LOC_Os02g44710	-0.726631	0.0439668	2.33525	2.35244	2.77687	-2.17609	-0.93711	-0.229087	0.155302	-4.08046	-0.0485548
LOC_Os11g09684	AbHNU	LOC_Os11g09684	-0.0833126	1.59826	1.85945	1.80532	1.87322	-0.778334	-1.13874	-4.32102	-1.02708	-0.276206	-0.0488452
LOC_Os03g39610	AbHNU	LOC_Os03g39610	-6.32017	-3.69804	5.61075	4.22957	1.44157	-0.979155	-0.00174323	-1.09106	-0.198577	0.361527	-0.0645336
LOC_Os01g07240	AbHNU	LOC_Os01g07240	-1.34324	-0.719841	1.55317	2.15382	1.08481	0.179289	-1.01636	-0.868523	-1.12954	-0.72483	-0.0831251
LOC_Os02g57110	AbHNU	LOC_Os02g57110	-2.65726	-1.83188	1.71151	3.4256	1.04916	0.245061	-0.0378778	-2.7124	-0.0114669	-0.16729	-0.0986835
LOC_Os08g06380	AbHNU	LOC_Os08g06380	-1.01578	-0.509491	1.13642	1.42823	1.08493	-2.0907	-1.91762	-2.13892	1.40699	1.59396	-0.102199
LOC_Os04g40530	AbHNU	LOC_Os04g40530	-4.00231	-0.00160063	3.45534	3.06148	1.54957	-2.34361	-0.858924	-1.20296	0.479807	-1.19926	-0.106248
LOC_Os03g10880	AbHNU	LOC_Os03g10880	-3.48007	-1.53884	3.18495	2.14249	1.65009	-0.340267	0.0605824	-1.1697	-0.317547	-1.29796	-0.110627
LOC_Os08g10010	AbHNU	LOC_Os08g10010	-1.16277	-1.50782	1.81887	2.08835	1.28513	-0.162229	-0.748122	-1.77601	-1.71651	0.35038	-0.153072
LOC_Os08g10020	AbHNU	LOC_Os08g10020	-8.07273	-4.88666	5.67423	3.87851	1.23321	-0.713565	0.206657	-0.888931	0.658362	1.23086	-0.168005
LOC_Os05g35470	AbHNU	LOC_Os05g35470	-4.87085	-9.01821	6.19297	3.96071	2.15971	-1.77038	0.3575	-0.462757	1.44203	0.234839	-0.177443
LOC_Os04g38600	AbHNU	LOC_Os04g38600	-5.65726	-2.98272	5.45556	4.01757	1.27054	-1.46522	-0.350099	-1.70356	-0.309257	-0.240972	-0.196542
LOC_Os12g08770	AbHNU	LOC_Os12g08770	-7.46537	-3.36037	5.50413	3.56638	1.1254	-0.897048	-0.00826958	-0.962336	0.0504242	0.280529	-0.216654
LOC_Os03g56670	AbHNU	LOC_Os03g56670	-5.96931	-3.38641	5.31459	3.53512	1.0922	-0.706253	-0.462456	-1.23474	-0.265376	-0.274974	-0.235761
LOC_Os06g21590	AbHNU	LOC_Os06g21590	-6.51695	-3.99093	4.99098	3.52129	1.06759	-0.28281	0.402802	-0.847569	-0.286997	-0.527073	-0.246967
LOC_Os11g40600	AbHNU	LOC_Os11g40600	-6.96913	-7.0749	5.11318	3.42513	1.03453	-1.1415	0.490283	1.09243	0.288282	1.25746	-0.248424
LOC_Os01g68450	AbHNU	LOC_Os01g68450	-4.47932	-4.59438	3.53426	2.76785	1.22542	-0.90867	1.13785	-3.51749	1.36486	0.8889	-0.258072
LOC_Os08g37040	AbHNU	LOC_Os08g37040	-3.12875	-1.70415	2.98913	4.19173	1.00223	-0.292058	-1.01814	-2.12383	-0.778378	-1.82156	-0.268377
LOC_Os02g36850	AbHNU	LOC_Os02g36850	-2.62659	-0.600503	4.03198	2.81556	1.15067	-0.929096	-1.02083	-3.69052	0.139255	-2.16729	-0.289737
LOC_Os02g52934	AbHNU	LOC_Os02g52934	-2.83849	-2.74169	1.10398	1.44234	1.06949	-0.0946534	-0.505616	-0.943041	0.663294	-0.112774	-0.295716
LOC_Os01g37350	AbHNU	LOC_Os01g37350	-1.91058	-0.164274	2.45126	1.1627	1.55239	-0.815508	-1.31257	-2.275	-1.26437	-0.39582	-0.297177
LOC_Os05g49920	AbHNU	LOC_Os05g49920	-1.39348	0.264072	1.8785	1.11196	1.33357	-0.721625	-1.42382	-2.70929	-0.303975	-1.02033	-0.298443
LOC_Os03g02960	AbHNU	LOC_Os03g02960	-1.53792	-1.06844	2.43265	1.47584	1.14577	-0.771156	-2.03221	-2.11842	-0.974338	0.241867	-0.320636
LOC_Os04g53310	AbHNU	LOC_Os04g53310	-1.93081	-0.4018	1.01724	1.56433	1.52105	-0.641832	-1.51047	-2.08883	-0.474734	-0.410319	-0.335617
LOC_Os08g32540	AbHNU	LOC_Os08g32540	-4.72409	-1.75375	1.6197	1.86835	1.28719	0.040653	0.303159	-0.986531	-0.143391	-0.931348	-0.342006
LOC_Os01g72100	AbHNU	LOC_Os01g72100	-0.248209	-0.178272	1.59904	1.38324	2.02997	-2.66634	-1.67923	-1.44619	-0.0164477	-3.5553	-0.477775
LOC_Os02g38170	AbHNU	LOC_Os02g38170	-3.73617	-6.27755	3.97972	2.55418	1.34592	-1.14389	-0.979656	-1.36879	-0.127835	-0.149471	-0.590354
LOC_Os05g33280	AbHNU	LOC_Os05g33280	-6.87674	-5.98038	4.94221	3.57613	1.25399	-1.83743	0.195134	-0.789796	0.00309367	-0.715478	-0.622927
LOC_Os01g37360	AbHNU	LOC_Os01g37360	-2.81556	-1.03947	2.09335	1.20335	1.46259	-0.574888	-1.41094	-3.03873	-1.43554	-0.898911	-0.645476
LOC_Os11g27329	AbHNU	LOC_Os11g27329	-2.9964	-2.76026	2.02512	1.92809	1.27286	-4.17712	-4.00491	3.49651	-0.814769	-0.647079	-0.667795
LOC_Os03g14669	AbHNU	LOC_Os03g14669	-8.36998	-4.04768	5.2514	3.65592	1.34774	-1.1453	-1.17689	-2.16256	-0.909899	0.228656	-0.732859
LOC_Os04g55200	AbHNU	LOC_Os04g55200	-6.39446	-6.50022	2.13307	2.56446	1.60608	-0.585504	-0.967926	-2.095	-0.34358	-0.40956	-1.09926
LOC_Os10g20794	AbHNU	LOC_Os10g20794	-7.57019	-2.34582	4.54753	2.70999	1.66298	-2.00293	-4.83224	-1.10559	-0.637612	-1.92987	-1.15037
LOC_Os04g56240	BpHNU	LOC_Os04g56240	2.08722	1.46254	1.6504	-1.4519	0.0437834	3.87056	3.45514	4.38162	4.22839	5.46461	2.51924
LOC_Os04g14810	BpHNU	LOC_Os04g14810	2.84621	2.14755	0.567793	1.24166	1.89823	1.33549	2.21821	2.43842	1.78151	3.05472	1.95298
LOC_Os02g53130	BpHNU	LOC_Os02g53130	-3.6445	3.7187	1.57597	3.85592	3.61981	-0.600719	0.179132	2.36975	3.40195	4.11871	1.85947
LOC_Os05g09740	BpHNU	LOC_Os05g09740	-6.56622	-5.45512	5.48611	3.67005	-0.060199	0	0	4.01527	5.66013	9.20577	1.59558
LOC_Os01g62500	BpHNU	LOC_Os01g62500	0.792803	1.052	0.169455	1.37874	1.51019	0.733167	0.916654	1.02972	1.88494	2.53652	1.20042
LOC_Os02g34710	BpHNU	LOC_Os02g34710	-0.229845	-0.00489978	2.46058	0.556569	-0.359306	1.37058	1.63429	1.61797	1.90035	1.80185	1.07481
LOC_Os01g09665	BpHNU	LOC_Os01g09665	0.6616	0.178607	-1.7479	-0.174536	-0.858703	0.944606	2.74873	1.77398	2.88379	3.6488	1.0059
LOC_Os05g13904	BpHNU	LOC_Os05g13904	-1.04691	-0.507411	1.83847	1.7087	0.794917	0.38635	1.78456	1.40453	1.8575	1.72082	0.994153
LOC_Os05g05490	BpHNU	LOC_Os05g05490	0.723622	0.444218	-0.02894	0.279332	0.402934	1.65867	1.13032	1.28381	1.50872	1.86492	0.926761
LOC_Os01g45550	BpHNU	LOC_Os01g45550	-0.933745	-0.428027	-0.110273	1.8149	0.877255	1.05458	1.72127	1.51149	1.02706	2.70413	0.923864
LOC_Os06g02780	BpHNU	LOC_Os06g02780	-2.41751	-2.26123	2.59846	2.21004	0.468322	0.814326	1.40279	1.31623	1.14743	3.01979	0.829865
LOC_Os12g02330	BpHNU	LOC_Os12g02330	-2.53036	-1.30523	5.18543	2.86135	-0.605083	0.00415204	0.176534	1.88711	1.09355	1.34978	0.811723
LOC_Os05g26194	BpHNU	LOC_Os05g26194	-0.385238	-0.990382	0.0745534	0.908615	-0.290469	1.29481	2.11062	1.60853	1.47051	2.13072	0.793227
LOC_Os12g43940	BpHNU	LOC_Os12g43940	0.310903	-0.787661	-1.15947	1.22845	0.780564	0.0458321	1.86195	2.33551	1.33089	1.885	0.783198
LOC_Os01g27360	BpHNU	LOC_Os01g27360	-1.61276	-1.32767	1.91293	2.21911	-0.553213	0.711652	0.0451435	1.21699	1.19265	3.61218	0.741701
LOC_Os01g53330	BpHNU	LOC_Os01g53330	-2.05907	-1.42066	1.47071	1.95717	0.958894	-0.674333	0.90313	1.45059	2.33151	1.62829	0.654623
LOC_Os04g07280	BpHNU	LOC_Os04g07280	-2.1015	-2.3264	3.40275	1.86038	-1.22518	-0.711768	1.04898	1.81929	2.38343	2.19216	0.634215
LOC_Os10g17790	BpHNU	LOC_Os10g17790	-1.83943	-1.64972	3.23187	1.76753	-0.457185	-0.199831	0.765832	1.45161	1.66426	1.58657	0.632151
LOC_Os05g32130	BpHNU	LOC_Os05g32130	-0.936969	-1.43927	3.24666	1.78199	-0.16987	-0.523107	-0.0260264	1.18195	1.43495	1.50006	0.605037
LOC_Os04g07890	BpHNU	LOC_Os04g07890	-1.38329	-1.61037	2.76696	1.13379	-1.06459	-0.655643	1.19404	1.544	2.13288	1.87354	0.593133
LOC_Os03g06170	BpHNU	LOC_Os03g06170	-1.66811	-2.07475	3.1478	1.63241	-0.297283	-1.23019	0.942279	1.36508	1.67622	2.09574	0.558922
LOC_Os05g13804	BpHNU	LOC_Os05g13804	0.727704	0.20076	0.0468168	-0.319074	-0.372827	0.385422	1.07635	1.15086	1.55548	1.05759	0.550907
LOC_Os04g14680	BpHNU	LOC_Os04g14680	-2.0373	-1.84517	3.33894	1.53895	-0.64342	-0.556522	0.901716	1.13537	1.74228	1.68356	0.525841
LOC_Os04g07830	BpHNU	LOC_Os04g07830	-1.96682	-1.15014	2.20565	1.16659	-0.448801	-0.846769	0.461098	1.52689	2.06484	2.2355	0.524804
LOC_Os09g27580	BpHNU	LOC_Os09g27580	0.319268	-0.267795	-2.64819	0.639386	-1.14599	1.7539	1.00425	1.79784	1.53616	2.19383	0.518266
LOC_Os03g45340	BpHNU	LOC_Os03g45340	-1.54649	-1.1549	2.37654	1.12485	-0.307529	-0.667894	0.63744	1.13617	1.58981	1.94913	0.513713
LOC_Os04g49980	BpHNU	LOC_Os04g49980	-3.43069	-2.13743	1.02609	0.320576	2.00693	0.919464	0.24644	1.99299	1.72356	2.31824	0.498616
LOC_Os09g27135	BpHNU	LOC_Os09g27135	0.969723	0.264544	-1.39832	-1.42335	-0.774663	1.19329	1.64611	1.67507	1.16578	1.18375	0.450194
LOC_Os07g39750	BpHNU	LOC_Os07g39750	-1.67323	-0.661999	0.0261128	1.45662	1.35436	-0.729067	0.0542672	1.19669	1.18024	1.58725	0.379124
LOC_Os01g53090	BpHNU	LOC_Os01g53090	-2.08111	-1.86494	2.70113	-0.945714	-1.89421	0.55965	0.451767	1.42873	1.51335	3.30663	0.317528
LOC_Os01g04640	BpHNU	LOC_Os01g04640	-2.0596	-1.72974	2.87204	1.42476	-0.870482	-1.27817	0.382912	1.01089	1.66489	1.39448	0.281196
LOC_Os04g41620	BpHNU	LOC_Os04g41620	-2.30835	-0.916993	0.936359	-0.584236	-1.10958	0.295064	0.362258	3.42396	1.14101	1.27497	0.251447
LOC_Os03g37810	BpHNU	LOC_Os03g37810	-0.924308	-1.58976	-0.200701	2.29489	1.59403	-4.58432	0.83796	1.70138	1.48158	1.66109	0.227183
LOC_Os02g10730	BpHNU	LOC_Os02g10730	-0.670239	-1.02862	0.773257	-1.58046	-1.48129	0.465594	0.700219	1.88033	1.01554	1.07937	0.115369
LOC_Os12g43450	BpHNU	LOC_Os12g43450	-2.41155	-0.568757	-0.105545	-0.553694	-0.816734	-0.116059	-1.1254	2.61099	1.2943	2.12098	0.0328534
LOC_Os07g34070	BpHNU	LOC_Os07g34070	-1.55521	-1.80749	-3.98557	-0.902408	-1.14296	0.349765	1.24021	1.31699	1.53657	2.33276	-0.261735
LOC_Os05g45450	BpHNU	LOC_Os05g45450	-2.43505	-1.93731	0.283386	-1.17047	-0.672047	-1.36795	0.278369	1.07562	1.69878	1.43181	-0.281487
LOC_Os05g02754	BpHNU	LOC_Os05g02754	-3.44199	-3.56419	-2.40205	-0.551985	-1.2845	-0.565599	1.25675	2.64323	2.0081	1.53863	-0.436362
LOC_Os02g36210	CommonD	LOC_Os02g36210	-2.15554	-1.00739	-2.36034	-4.14202	-2.14417	-3.46792	-4.87942	-1.97457	-5.14285	-1.36806	-2.86423
LOC_Os02g02210	CommonD	LOC_Os02g02210	-1.71387	-2.59283	-2.99455	-9.00449	-2.41818	1.05048	-2.53308	-2.55823	-2.15566	-2.64421	-2.75646
LOC_Os11g40840	CommonD	LOC_Os11g40840	0.837723	1.75958	-2.64156	-4.01785	-3.59349	-0.495019	-3.04372	-6.6239	-2.93464	-1.26888	-2.20218
LOC_Os10g41999	CommonD	LOC_Os10g41999	-1.89907	-0.314418	-3.1589	-3.8261	-2.31287	-1.08808	-1.89339	-2.27138	-1.44359	-1.15237	-1.93602
LOC_Os03g11734	CommonD	LOC_Os03g11734	-1.41349	-0.301085	-1.99893	-3.17442	-2.03939	-0.151003	-0.893026	-2.05026	-1.36577	-1.51848	-1.49059
LOC_Os07g41350	AbHND	LOC_Os07g41350	-3.79155	-4.52011	-3.95525	-4.936	-3.83929	-4.1923	-4.60342	-4.32957	-3.07816	0.230401	-3.70152
LOC_Os02g36110	AbHND	LOC_Os02g36110	-2.75591	-0.420594	-7.74347	-2.8721	-2.24505	-2.65513	-2.89765	-0.552168	-7.15844	-0.0332191	-2.93337
LOC_Os04g42830	AbHND	LOC_Os04g42830	-0.197345	-1.93885	-3.78227	-4.35034	-4.24844	0.848485	-1.53034	-0.704619	-7.66573	-1.10068	-2.46701
LOC_Os07g03710	AbHND	LOC_Os07g03710	-2.13136	-1.03748	-3.32727	-4.08829	-1.01414	-2.23448	-4.35234	-2.29232	-2.16434	-0.414399	-2.30564
LOC_Os02g13430	AbHND	LOC_Os02g13430	1.18644	-0.180717	-8.01474	-1.88835	-1.36754	-0.984013	-2.00163	-4.21517	-3.41212	-1.00719	-2.1885
LOC_Os06g07905	AbHND	LOC_Os06g07905	-4.18116	-4.66564	-4.78213	-3.65348	-4.20323	1.77753	-0.274859	-0.694425	-0.650812	-0.210138	-2.15383
LOC_Os11g41680	AbHND	LOC_Os11g41680	1.09398	1.82963	-5.39105	-5.95911	-5.85721	-0.242223	-0.490388	0.0313811	-5.75146	0.0465758	-2.06899
LOC_Os11g06150	AbHND	LOC_Os11g06150	-2.7161	-1.10768	-3.99287	-1.8241	-1.28881	-0.532498	-2.17359	-2.62535	-3.47121	-0.183289	-1.99155
LOC_Os02g36070	AbHND	LOC_Os02g36070	-1.82156	-0.303466	-3.50092	-1.90766	-2.26566	-1.0899	-2.76044	-0.887125	-2.95442	-1.76318	-1.92543
LOC_Os06g35700	AbHND	LOC_Os06g35700	-1.69744	-0.685518	-3.60147	-3.23231	-1.23881	-1.3671	-2.60281	-1.57618	-2.01854	-0.46347	-1.84837
LOC_Os01g14990	AbHND	LOC_Os01g14990	-3.18205	-3.42596	-2.48534	-3.83449	-2.27105	-1.81637	-1.50496	-0.184254	-0.761137	1.53692	-1.79287
LOC_Os07g08930	AbHND	LOC_Os07g08930	-1.39282	-1.11668	-1.95177	-3.10743	-7.03145	-0.895447	-1.81778	-0.264722	-0.590246	0.837678	-1.73307
LOC_Os04g09920	AbHND	LOC_Os04g09920	0.217273	-0.309739	-2.81469	-1.67733	-2.44439	-1.46673	-2.83956	-2.13089	-2.67043	-0.510434	-1.66469
LOC_Os12g05860	AbHND	LOC_Os12g05860	1.54765	0.568482	-5.19921	-3.32092	-5.66538	-0.218026	-3.36472	-0.341089	-1.24581	1.24382	-1.59952
LOC_Os01g20980	AbHND	LOC_Os01g20980	-1.23852	-0.567512	-1.87554	-1.63218	-2.51495	-0.714832	-1.65112	-2.32972	-2.90853	-0.321818	-1.57547
LOC_Os02g36140	AbHND	LOC_Os02g36140	0.0729255	-0.125659	-2.92759	-1.69147	-2.27763	-1.29533	-2.74454	-0.512953	-3.03465	-1.18814	-1.5725
LOC_Os04g01470	AbHND	LOC_Os04g01470	0.135412	-0.606669	-1.32647	-1.83387	-3.20335	-0.886348	-3.62644	-0.733327	-2.17222	-1.30009	-1.55534
LOC_Os10g11500	AbHND	LOC_Os10g11500	-1.39632	0.0763542	-2.38524	-2.84414	-2.92942	-1.62193	-2.64171	-0.954923	-1.20705	0.600431	-1.5304
LOC_Os09g30454	AbHND	LOC_Os09g30454	-2.0029	-0.433631	-2.16555	-4.63982	-1.70561	-0.778125	-0.799575	-1.63198	-0.837828	-0.281859	-1.52769
LOC_Os10g28299	AbHND	LOC_Os10g28299	-1.72493	-4.56103	-1.64464	-2.46105	-1.11016	1.49406	-0.688413	-0.261704	-2.54076	-1.13963	-1.46383
LOC_Os07g46846	AbHND	LOC_Os07g46846	-0.457268	-0.860234	-1.7623	-1.36659	-1.49253	-2.0582	-2.54237	0.322841	-3.2918	-1.12615	-1.46346
LOC_Os09g29710	AbHND	LOC_Os09g29710	0.24517	-0.313501	-1.97636	-2.41729	-2.20546	-0.719693	-3.09814	-1.40371	-1.69502	-0.776749	-1.43607
LOC_Os08g07590	AbHND	LOC_Os08g07590	-0.848107	1.06058	-2.44347	-5.01096	-2.73944	-0.247852	-0.578692	-0.998805	-0.50165	-1.98687	-1.42953
LOC_Os04g22120	AbHND	LOC_Os04g22120	-0.309554	-0.000427153	-8.29018	-2.8322	-1.52984	0.991366	-0.578921	-0.367022	-1.03307	0.379594	-1.35703
LOC_Os04g30240	AbHND	LOC_Os04g30240	-1.78191	0.795708	-1.06243	-8.46538	-1.39759	0.834727	-0.150981	-1.34183	-1.43193	0.757133	-1.32445
LOC_Os12g43490	AbHND	LOC_Os12g43490	-2.57488	-0.794219	-2.89774	-3.2776	-1.15882	-1.3998	-1.23569	0.377038	-0.516874	0.318021	-1.31606
LOC_Os08g07630	AbHND	LOC_Os08g07630	1.76638	1.11722	-2.9051	-1.22624	-2.37209	-2.06351	-1.54629	-1.92951	-0.866912	-3.03763	-1.30637
LOC_Os04g10160	AbHND	LOC_Os04g10160	1.05461	0.27689	-1.78373	-1.05913	-1.28574	-0.699669	-3.19417	-0.934063	-3.43899	-1.38114	-1.24451
LOC_Os06g37300	AbHND	LOC_Os06g37300	0.471755	-0.166611	-1.82193	-1.70586	-1.13335	-1.18527	-3.3083	-0.673439	-2.91188	0.0910191	-1.23439
LOC_Os07g48020	AbHND	LOC_Os07g48020	-1.76676	-1.36081	-1.15973	-1.90113	-1.93147	-0.628578	-1.05901	-0.176371	-1.3119	-0.828445	-1.21242
LOC_Os04g09900	AbHND	LOC_Os04g09900	2.08554	1.02697	-3.18302	-1.37432	-1.50055	-0.940178	-2.76752	-1.36752	-3.78282	-0.123014	-1.19264
LOC_Os06g11200	AbHND	LOC_Os06g11200	0.0350993	0.818251	-2.88282	-3.02587	-3.35427	1.11711	-1.20804	-3.95456	-1.05373	1.66902	-1.18398
LOC_Os04g10000	AbHND	LOC_Os04g10000	1.29308	0.0297645	-2.31863	-1.89498	-2.31101	0.405765	-0.928072	-0.0929359	-4.1896	-1.56643	-1.1573
LOC_Os03g56500	AbHND	LOC_Os03g56500	-0.358196	-0.149159	-2.23944	-2.84906	-1.40826	-0.988499	-0.569213	-0.537985	-1.18689	-1.11884	-1.14055
LOC_Os07g31790	AbHND	LOC_Os07g31790	0.733986	0.0610678	-2.5207	-2.14776	-5.57191	1.31237	-0.359065	-1.44917	-2.12528	0.779113	-1.12874
LOC_Os04g39320	AbHND	LOC_Os04g39320	-2.49273	-1.03061	-2.02304	-1.37545	-1.63283	-0.0867086	-0.681985	-0.776018	-1.57857	0.465621	-1.12123
LOC_Os04g49660	AbHND	LOC_Os04g49660	-0.581718	-0.812331	-2.2739	-1.22059	-1.95964	-1.78639	-0.646719	-0.325149	0.534792	-2.05069	-1.11223
LOC_Os05g45510	AbHND	LOC_Os05g45510	-1.13307	-0.898996	-1.15976	-2.47633	-1.65582	-1.66012	-1.94661	1.16788	-0.294676	-0.894747	-1.09522
LOC_Os08g30100	AbHND	LOC_Os08g30100	-0.466219	0.232937	-2.83841	-1.04398	-1.86635	0.135164	-1.57866	-2.36831	-1.57759	0.547923	-1.08235
LOC_Os03g13180	AbHND	LOC_Os03g13180	-0.205921	-0.545989	-2.50967	-2.03298	-1.68975	-0.710364	-1.13037	-0.397763	-1.45172	-0.0897804	-1.07643
LOC_Os12g36850	AbHND	LOC_Os12g36850	0.702508	-0.209069	-2.92389	-1.13248	-1.59326	-0.327472	-1.20379	-1.25743	-2.36104	-0.400571	-1.07065
LOC_Os08g44830	AbHND	LOC_Os08g44830	-1.86005	-0.687523	-2.15875	-2.30097	-1.21622	-1.37615	-0.527029	-0.0394362	-0.582099	0.182544	-1.05657
LOC_Os04g52810	AbHND	LOC_Os04g52810	-0.353686	-0.149753	-1.46296	-3.78167	-1.35835	-1.34954	-1.35443	0.0837765	-0.985313	0.311173	-1.04008
LOC_Os12g30180	AbHND	LOC_Os12g30180	-0.067901	-0.849479	-2.42049	-3.62475	-1.61055	-0.603343	0.950805	0.295724	-0.519186	-1.78905	-1.02382
LOC_Os06g09920	AbHND	LOC_Os06g09920	-2.08421	-2.39791	-1.76972	-1.48265	-2.49348	1.07831	-0.557688	1.95428	0.0943886	-2.46946	-1.01281
LOC_Os09g37976	AbHND	LOC_Os09g37976	-0.90707	-0.90631	-1.22929	-2.03786	-1.14021	0.0414355	-1.93468	-0.133837	-1.62428	-0.127206	-0.99993
LOC_Os04g53120	AbHND	LOC_Os04g53120	1.04441	1.27385	-1.4686	-1.94361	-1.13218	-1.34328	-2.23409	-2.06454	-0.952784	-1.07721	-0.989805
LOC_Os11g44700	AbHND	LOC_Os11g44700	1.47597	0.677282	-4.34623	-1.15708	-1.48983	-0.170969	-1.2392	-1.58987	-1.45745	-0.594152	-0.989151
LOC_Os11g28530	AbHND	LOC_Os11g28530	-0.155309	-0.034562	-2.60807	-2.04126	-1.14087	0.360101	-0.927893	-1.86723	-2.25445	0.869424	-0.980012
LOC_Os03g50490	AbHND	LOC_Os03g50490	-0.719975	-1.21626	-1.9392	-2.49406	-1.83756	-1.17732	-1.64012	0.124511	0.77904	0.363351	-0.975759
LOC_Os09g04310	AbHND	LOC_Os09g04310	0.716248	-0.0385148	-2.54351	-2.10922	-1.01696	-0.465219	-0.691786	-0.485256	-1.87836	-1.0965	-0.960908
LOC_Os08g09060	AbHND	LOC_Os08g09060	1.99584	1.3796	-1.71382	-1.5686	-1.32634	-0.960063	-4.17837	-0.85887	-1.59683	-0.556603	-0.938406
LOC_Os02g13780	AbHND	LOC_Os02g13780	0.705857	0.76563	-2.18706	-1.99254	-1.27385	-0.669448	-1.26875	-0.945206	-1.43436	-0.927295	-0.922702
LOC_Os02g10550	AbHND	LOC_Os02g10550	-0.891283	-0.624573	-1.62843	-1.91796	-1.56908	-0.90295	-1.22947	0.83241	-0.157774	-1.0882	-0.917731
LOC_Os11g10510	AbHND	LOC_Os11g10510	-0.384835	-1.4067	-1.11251	-1.66394	-3.12883	-1.05557	-0.453017	0.463458	-0.526976	0.128622	-0.91403
LOC_Os05g30760	AbHND	LOC_Os05g30760	0.0759265	-1.11744	-1.73178	-2.15744	-1.40735	-0.0112554	-1.2489	0.00742995	-1.46634	-0.062679	-0.911983
LOC_Os06g03180	AbHND	LOC_Os06g03180	-1.6417	-1.01745	-1.70917	-1.16947	-1.28871	-0.140315	-0.616531	-0.872487	-0.62608	0.0897504	-0.899217
LOC_Os10g36100	AbHND	LOC_Os10g36100	-0.763832	-0.778595	-2.22069	-1.9863	-1.85393	-3.07651	-1.58014	3.01203	-0.913447	1.18263	-0.897879
LOC_Os11g03840	AbHND	LOC_Os11g03840	0.788773	1.86653	-2.59126	-5.15801	-1.36176	-0.282245	-0.262349	-1.18281	-0.647472	-0.0273236	-0.885792
LOC_Os06g02490	AbHND	LOC_Os06g02490	0.172175	-0.0581586	-1.19824	-2.97726	-1.32757	-1.41184	-1.17571	1.3585	-0.788948	-1.3432	-0.875025
LOC_Os06g47700	AbHND	LOC_Os06g47700	-0.231862	0.0227413	-2.10473	-2.01732	-1.41788	-0.145767	-0.530657	-1.49439	-0.499305	-0.259623	-0.867879
LOC_Os07g36320	AbHND	LOC_Os07g36320	-0.557623	0.690224	-2.3398	-2.54629	-2.09035	-0.00277218	-1.07555	0.302736	-0.469144	-0.528353	-0.861692
LOC_Os01g20030	AbHND	LOC_Os01g20030	-0.493943	-1.37066	-1.24946	-2.90245	-1.36399	-1.56213	-1.54382	0.213859	0.774125	0.888845	-0.860962
LOC_Os03g49260	AbHND	LOC_Os03g49260	-0.260175	-0.228448	-1.56104	-1.3041	-1.75052	-0.0236589	-1.2223	0.0376704	-1.11366	-1.15493	-0.858116
LOC_Os11g05800	AbHND	LOC_Os11g05800	-0.539585	-0.646902	-2.00006	-1.67438	-1.39899	0.0974487	-0.793566	-0.873474	-1.43012	0.770216	-0.848941
LOC_Os04g25060	AbHND	LOC_Os04g25060	-0.401739	-1.22952	-1.27356	-1.47989	-1.10861	-0.0262985	-0.361183	-1.30696	-0.750917	-0.48335	-0.842202
LOC_Os10g38090	AbHND	LOC_Os10g38090	0.394012	0.270702	-1.0634	-1.81959	-2.13224	-0.142728	-1.48132	-0.764097	-1.48124	-0.195793	-0.841569
LOC_Os03g58000	AbHND	LOC_Os03g58000	-1.29158	-1.03234	-1.56621	-1.22689	-1.03034	-0.0243581	-0.670566	-0.932447	-0.470242	-0.112886	-0.835786
LOC_Os03g52370	AbHND	LOC_Os03g52370	0.313295	0.180271	-2.24676	-1.26746	-1.1294	-0.0151662	-1.39707	-1.27985	-1.51764	0.0491958	-0.831059
LOC_Os01g71710	AbHND	LOC_Os01g71710	-0.341345	0.461342	-2.23773	-2.28845	-1.53962	-0.0819142	-0.285006	-0.532395	-0.781592	-0.434701	-0.806141
LOC_Os08g38920	AbHND	LOC_Os08g38920	0.474145	0.259649	-1.92086	-1.76825	-1.40486	-1.26674	-2.29684	1.53323	-1.36887	-0.289595	-0.8049
LOC_Os08g42570	AbHND	LOC_Os08g42570	0.642093	-0.22034	-2.20493	-2.58469	-1.89402	0.23127	-0.570321	-0.181256	-1.45876	0.265376	-0.797558
LOC_Os11g04030	AbHND	LOC_Os11g04030	-0.451986	1.31054	-1.88395	-2.24565	-1.80648	-0.6358	-0.679978	0.416551	0.246733	-2.24181	-0.797183
LOC_Os03g08460	AbHND	LOC_Os03g08460	-1.51301	-0.743189	-1.08085	-2.80606	-1.11503	0.681059	0.241552	-0.622768	-0.994775	0.0311503	-0.792191
LOC_Os11g40810	AbHND	LOC_Os11g40810	2.51505	1.73073	-1.15645	-3.30933	-2.71034	0.0145279	-0.510264	-2.42107	-1.287	-0.754996	-0.788915
LOC_Os10g31780	AbHND	LOC_Os10g31780	0.692361	0.681264	-1.7585	-3.41339	-1.54604	0.0653782	-0.319801	0.368979	-0.534604	-2.10872	-0.787307
LOC_Os07g04560	AbHND	LOC_Os07g04560	0.424054	0.525536	-1.69178	-1.8857	-1.32474	0.764125	-0.616147	-2.49936	-1.63188	0.329515	-0.760637
LOC_Os05g06670	AbHND	LOC_Os05g06670	-0.192731	0.122096	-1.30572	-2.86489	-1.78901	-0.795752	-0.319358	1.14234	0.0758075	-1.65955	-0.758677
LOC_Os04g39290	AbHND	LOC_Os04g39290	0.507136	-0.316046	-2.29954	-2.2443	-2.10022	-0.166974	-0.107413	0.245569	-0.567087	-0.515889	-0.756475
LOC_Os08g10150	AbHND	LOC_Os08g10150	-0.151467	1.01554	-2.79679	-1.62926	-1.39948	0.577128	0.0457986	-1.31364	-0.75805	-1.02942	-0.743964
LOC_Os11g10560	AbHND	LOC_Os11g10560	-0.0285976	-1.0431	-1.36666	-1.39069	-2.94852	0.786763	0.930902	-1.41637	-0.0938049	-0.709469	-0.727955
LOC_Os10g03400	AbHND	LOC_Os10g03400	0.2492	0.359649	-1.72902	-1.71118	-1.87346	-0.157313	-0.389806	-1.30865	-0.253846	-0.416304	-0.723072
LOC_Os04g27400	AbHND	LOC_Os04g27400	1.03941	-0.540561	-1.34871	-1.05484	-1.75268	1.13982	-1.27833	-1.19751	-1.68446	-0.535698	-0.721356
LOC_Os09g37834	AbHND	LOC_Os09g37834	0.177921	-0.212691	-3.4908	-1.14326	-1.19815	0.508705	-1.43819	-0.746882	-0.989348	1.41318	-0.711951
LOC_Os02g13670	AbHND	LOC_Os02g13670	1.51674	0.0860266	-1.85017	-2.15922	-1.43718	0.0299657	-1.02168	-1.88399	-1.16877	0.839064	-0.704922
LOC_Os03g62200	AbHND	LOC_Os03g62200	0.88796	0.465304	-1.35367	-1.37312	-1.1376	0.129588	-0.81199	-1.46107	-2.31227	-0.0790951	-0.704597
LOC_Os02g12380	AbHND	LOC_Os02g12380	0.142212	-0.377672	-1.15485	-2.27752	-1.01934	-0.716346	-0.672568	0.608375	-0.533814	-0.889942	-0.689146
LOC_Os01g24490	AbHND	LOC_Os01g24490	0.657049	0.314093	-2.17756	-2.60045	-1.91481	-0.041834	-0.00914149	-0.189364	-0.299806	-0.502403	-0.676422
LOC_Os09g31040	AbHND	LOC_Os09g31040	-0.34949	-0.618586	-2.22288	-1.26658	-1.1735	-0.677123	-0.55185	-0.429568	-0.137	0.718528	-0.670805
LOC_Os11g06234	AbHND	LOC_Os11g06234	0.777547	-0.20563	-2.01414	-2.04739	-1.77361	0.0258862	-0.250909	-0.572518	-0.355545	-0.0783063	-0.649461
LOC_Os11g47580	AbHND	LOC_Os11g47580	0.293021	-0.118519	-1.63474	-2.2498	-1.32806	-1.16793	-0.982406	0.778308	-0.60698	0.683848	-0.633326
LOC_Os06g11520	AbHND	LOC_Os06g11520	1.34504	0.338022	-1.71462	-1.40539	-1.41232	-0.298168	-1.21209	-0.622436	-1.00715	-0.330085	-0.631921
LOC_Os12g02720	AbHND	LOC_Os12g02720	-2.59629	-3.33558	-1.67146	-2.04561	-1.95839	1.2166	1.15495	1.67125	0.382892	0.967177	-0.621446
LOC_Os08g13440	AbHND	LOC_Os08g13440	1.23425	0.519592	-1.59068	-3.21467	-1.61871	-0.378987	-0.0073814	-0.0935529	-0.597012	-0.40656	-0.615371
LOC_Os09g26910	AbHND	LOC_Os09g26910	0.14794	-0.110463	-1.47886	-1.27275	-1.20831	-0.887152	-1.09238	0.314833	-0.770718	0.240703	-0.611716
LOC_Os06g29350	AbHND	LOC_Os06g29350	0.380652	0.386393	-1.34254	-1.52537	-1.1487	-0.0580538	-0.395099	-1.0468	-0.714241	-0.61884	-0.608259
LOC_Os11g28910	AbHND	LOC_Os11g28910	0.52007	-0.208999	-1.59528	-1.65328	-1.52932	-0.74852	-0.695629	0.412235	-0.380348	-0.157548	-0.603661
LOC_Os12g36860	AbHND	LOC_Os12g36860	-0.707418	-0.914318	-1.02572	-2.26441	-1.19456	0.658677	0.585133	-0.286096	-0.570007	-0.295057	-0.601377
LOC_Os04g46470	AbHND	LOC_Os04g46470	0.14007	-0.492651	-1.9035	-1.71293	-1.70695	0.0562273	0.572162	-0.372204	-0.340449	-0.191502	-0.595172
LOC_Os12g09500	AbHND	LOC_Os12g09500	0.912669	0.6659	-1.08349	-1.82458	-2.0077	1.02734	0.377839	-2.3531	-1.55186	-0.0436239	-0.58806
LOC_Os10g08540	AbHND	LOC_Os10g08540	-0.266921	-0.0385144	-1.55419	-1.31172	-1.07659	-0.44283	-0.620765	-0.0331181	-0.071188	-0.409912	-0.582575
LOC_Os01g72120	AbHND	LOC_Os01g72120	0.888026	0.429917	-2.30815	-2.03002	-1.01515	-0.255752	-1.61809	-0.231465	-0.307065	0.641477	-0.580626
LOC_Os01g49160	AbHND	LOC_Os01g49160	-0.159412	-0.0288743	-1.09346	-1.76684	-1.41446	-0.613501	-0.406975	0.0865138	-0.113869	-0.199005	-0.570988
LOC_Os01g63480	AbHND	LOC_Os01g63480	-0.272453	-1.02244	-1.16746	-2.50422	-3.24752	0.441518	0.349142	1.4716	-0.102566	0.349524	-0.570488
LOC_Os09g17810	AbHND	LOC_Os09g17810	-0.836574	0.612591	-1.02472	-1.91838	-1.02804	-0.504809	-0.574198	0.439359	0.0889781	-0.943866	-0.568966
LOC_Os02g56860	AbHND	LOC_Os02g56860	0.208809	-0.786056	-1.11097	-1.4688	-1.06984	-0.90818	-0.8427	1.65146	-1.1605	-0.191746	-0.567853
LOC_Os04g55850	AbHND	LOC_Os04g55850	-0.42832	-0.887203	-1.07724	-2.09056	-1.3744	0.417193	-0.431724	0.473422	-0.43073	0.275798	-0.555376
LOC_Os07g48229	AbHND	LOC_Os07g48229	0.542397	0.20254	-1.18166	-2.22146	-1.10842	-0.274853	-0.388179	-0.100657	-0.374218	-0.563483	-0.5468
LOC_Os06g05740	AbHND	LOC_Os06g05740	0.422607	-0.453857	-1.27141	-1.14186	-1.23328	-0.278629	-0.57067	0.211792	-0.564846	-0.528047	-0.54082
LOC_Os09g15320	AbHND	LOC_Os09g15320	0.136108	0.0120311	-1.13296	-1.50524	-2.17113	-0.390889	-0.115542	0.822029	-0.248757	-0.626243	-0.522059
LOC_Os11g33090	AbHND	LOC_Os11g33090	0.498409	-0.143075	-1.07823	-1.58021	-1.23235	0.0749024	-0.373366	-0.131731	-0.579401	-0.636405	-0.518146
LOC_Os07g35810	AbHND	LOC_Os07g35810	1.5897	0.474255	-1.23967	-2.09718	-1.95321	0.691488	0.109344	-0.878699	-1.65046	-0.169952	-0.512438
LOC_Os09g23300	AbHND	LOC_Os09g23300	0.745324	0.749754	-1.25496	-1.54434	-1.73702	0.0541842	-0.303876	-0.117278	-0.60617	-0.951908	-0.496628
LOC_Os03g52380	AbHND	LOC_Os03g52380	0.402822	0.0368458	-1.00885	-1.23368	-1.21291	-0.0935613	-0.532226	-0.208541	-1.20189	0.117526	-0.493447
LOC_Os01g54740	AbHND	LOC_Os01g54740	-0.588883	-0.359912	-1.46188	-1.90457	-1.38704	0.0444271	0.533781	-0.480312	-0.148447	0.975913	-0.477692
LOC_Os06g11290	AbHND	LOC_Os06g11290	0.867877	1.26235	-1.0942	-1.94308	-1.63425	0.148213	-1.47268	-2.27634	-1.40414	2.81754	-0.472873
LOC_Os11g02750	AbHND	LOC_Os11g02750	-1.11096	-2.40681	-1.15662	-1.9707	-1.43944	0.641926	0.656681	1.27514	-0.256578	1.0501	-0.471726
LOC_Os02g18000	AbHND	LOC_Os02g18000	0.541663	0.503529	-1.07805	-1.22105	-1.13771	-0.516376	-0.257945	-0.557934	-0.134039	-0.831584	-0.46895
LOC_Os07g48170	AbHND	LOC_Os07g48170	1.2751	1.68954	-1.56603	-1.21656	-1.11352	-1.12525	-0.995143	-0.0143689	-0.421188	-1.16918	-0.46566
LOC_Os01g11910	AbHND	LOC_Os01g11910	-0.673427	-0.109749	-1.35306	-2.24773	-1.14306	0.0899884	-0.23825	-0.0407337	-0.0715277	1.14916	-0.463839
LOC_Os01g06640	AbHND	LOC_Os01g06640	-0.0638606	-0.046466	-1.11335	-2.31573	-1.01898	-0.342344	0.0346417	0.882746	0.305727	-0.920301	-0.459792
LOC_Os10g41270	AbHND	LOC_Os10g41270	0.555326	0.680257	-3.28288	-2.38093	-1.26002	0.45528	0.441868	0.0769824	-0.0913772	0.265389	-0.454011
LOC_Os01g38110	AbHND	LOC_Os01g38110	1.54664	0.0350117	-2.07098	-1.67329	-2.01285	1.98074	-0.522642	-0.800197	-2.32153	1.33297	-0.450612
LOC_Os04g39814	AbHND	LOC_Os04g39814	0.883733	0.831122	-1.76605	-1.75895	-1.10482	-0.297728	-0.510499	0.417098	-0.298278	-0.761657	-0.436603
LOC_Os09g38800	AbHND	LOC_Os09g38800	2.03776	0.788597	-2.16617	-1.97698	-1.17143	0.0839516	-0.291054	-0.940581	-0.781839	0.12087	-0.429688
LOC_Os07g48980	AbHND	LOC_Os07g48980	0.0640892	0.604511	-1.36718	-2.99852	-1.70912	0.598746	1.37457	-0.0410593	0.339768	-1.09626	-0.423045
LOC_Os01g71700	AbHND	LOC_Os01g71700	0.656897	1.10585	-1.40216	-1.5015	-2.39814	-0.451409	-0.334462	0.494627	-0.154125	-0.217764	-0.420219
LOC_Os11g06980	AbHND	LOC_Os11g06980	0.292077	0.854533	-1.25163	-2.83469	-1.10102	-0.0261915	0.483181	0.286402	-0.0752471	-0.792688	-0.416527
LOC_Os01g12381	AbHND	LOC_Os01g12381	-0.0169859	-0.261322	-1.26622	-1.33376	-1.03277	0.00365195	-0.00210294	0.838956	-0.152816	-0.899235	-0.41226
LOC_Os03g19900	AbHND	LOC_Os03g19900	1.81448	0.0919922	-1.40672	-1.9711	-2.60868	0.778834	-1.9453	-0.878439	-0.136576	2.18985	-0.407165
LOC_Os05g30280	AbHND	LOC_Os05g30280	0.527116	0.463279	-2.21763	-2.10639	-1.07557	0.639134	0.307931	-0.199841	-0.444023	0.0396939	-0.406631
LOC_Os01g09990	AbHND	LOC_Os01g09990	0.982478	0.0945155	-1.65171	-1.32613	-1.62616	0.401115	-0.533142	1.08556	-1.24735	-0.172703	-0.399352
LOC_Os05g03870	AbHND	LOC_Os05g03870	-0.386691	-0.535648	-1.49362	-1.92717	-1.95915	0.444779	0.877728	1.38703	0.131703	-0.444922	-0.390596
LOC_Os04g32740	AbHND	LOC_Os04g32740	1.17769	0.345795	-2.5081	-1.51466	-1.43207	0.320891	-0.236547	-0.83063	-0.11035	1.01528	-0.37727
LOC_Os11g15570	AbHND	LOC_Os11g15570	0.555074	-0.152022	-1.41548	-1.23757	-1.30138	0.0324768	-0.184681	-0.676543	-1.18858	1.7972	-0.37715
LOC_Os05g31890	AbHND	LOC_Os05g31890	1.46395	0.788649	-2.72457	-1.57872	-1.77524	0.0734989	0.296839	-0.420575	-0.424082	0.597842	-0.370241
LOC_Os10g34940	AbHND	LOC_Os10g34940	1.20998	0.27543	-1.47919	-1.27252	-1.5389	0.859869	-0.131277	-0.806902	-1.97398	1.25444	-0.360305
LOC_Os05g25890	AbHND	LOC_Os05g25890	0.816002	0.317283	-1.85096	-1.13296	-1.05402	0.367199	-0.584681	0.106909	-0.47735	-0.069828	-0.356241
LOC_Os02g11960	AbHND	LOC_Os02g11960	1.22796	0.674263	-1.31454	-1.57588	-1.07407	-0.15943	-0.436855	-0.504296	-0.161316	-0.220831	-0.354499
LOC_Os04g58970	AbHND	LOC_Os04g58970	-0.130231	-1.19871	-1.274	-1.28208	-1.74125	-0.744222	0.681808	2.02616	0.37828	-0.256751	-0.354099
LOC_Os04g41380	AbHND	LOC_Os04g41380	1.6126	1.22529	-2.30235	-1.1882	-1.24316	0.335205	-0.493375	0.0179061	-0.743862	-0.524773	-0.330471
LOC_Os11g04900	AbHND	LOC_Os11g04900	-0.822083	0.54483	-1.38126	-1.73819	-1.35532	0.0343302	0.744632	0.135284	0.607375	0.0547156	-0.317569
LOC_Os04g35660	AbHND	LOC_Os04g35660	-1.58823	-1.05817	-1.28171	-2.98384	-1.61182	0.859482	0.721049	1.86666	0.509408	1.49037	-0.307679
LOC_Os06g44300	AbHND	LOC_Os06g44300	2.08319	1.09553	-2.87346	-1.92199	-1.53791	-0.300941	0.15791	1.13906	-0.322712	-0.524277	-0.30056
LOC_Os04g10350	AbHND	LOC_Os04g10350	0.111271	-0.0766933	-1.03988	-1.85318	-1.28824	-0.283955	-0.435332	0.859335	-0.122942	1.16478	-0.296484
LOC_Os01g09830	AbHND	LOC_Os01g09830	0.678847	0.199649	-1.6647	-1.99022	-1.39498	0.356549	0.456875	-0.427013	-0.236372	1.07732	-0.294404
LOC_Os05g32070	AbHND	LOC_Os05g32070	0.773994	0.45173	-1.45318	-1.74707	-1.6808	-0.0268029	0.563126	0.324201	0.0465028	-0.155694	-0.290399
LOC_Os01g03720	AbHND	LOC_Os01g03720	1.04217	1.05785	-2.04856	-2.67271	-1.35777	-0.00330107	0.500656	0.495435	-0.652317	0.752974	-0.288557
LOC_Os12g43790	AbHND	LOC_Os12g43790	0.0212436	-0.297897	-1.20774	-1.73497	-4.42457	1.50833	1.52791	0.783709	-0.371618	1.35771	-0.28379
LOC_Os08g20130	AbHND	LOC_Os08g20130	-0.514751	0.25414	-2.03968	-1.25973	-1.2467	0.679199	0.017267	-0.213332	-0.0847782	1.82528	-0.258309
LOC_Os05g23440	AbHND	LOC_Os05g23440	0.280688	0.166898	-1.02702	-1.17352	-1.00675	0.0760034	0.453855	0.419718	0.0650577	-0.707947	-0.245302
LOC_Os02g01355	AbHND	LOC_Os02g01355	-0.151056	-0.664629	-1.98389	-1.78127	-1.67654	0.381566	1.03875	1.12849	0.97006	0.313746	-0.242477
LOC_Os02g26794	AbHND	LOC_Os02g26794	-0.0649814	-0.656679	-1.22779	-1.18949	-1.06792	0.77023	-0.759395	0.432818	-1.20053	2.57197	-0.239176
LOC_Os11g02389	AbHND	LOC_Os11g02389	-0.0572384	-0.186962	-1.12658	-1.1457	-1.52298	-0.18225	0.111712	0.95141	0.297197	0.54638	-0.231501
LOC_Os12g03860	AbHND	LOC_Os12g03860	1.60635	1.63922	-1.27301	-2.37533	-1.11945	0.110568	0.102882	-0.0462069	0.285076	-1.0014	-0.207131
LOC_Os01g40660	AbHND	LOC_Os01g40660	0.632047	0.488206	-1.0911	-2.07619	-1.49741	0.471809	0.811343	0.640164	-0.0178369	-0.386	-0.202496
LOC_Os05g50890	AbHND	LOC_Os05g50890	0.798105	-0.648623	-1.08368	-1.02565	-1.25428	0.319817	0.0238107	-0.759426	-0.234107	1.856	-0.200804
LOC_Os08g10310	AbHND	LOC_Os08g10310	0.602175	1.30236	-1.12411	-2.81223	-2.63056	0.308493	1.37035	0.287923	0.407936	0.336497	-0.195117
LOC_Os12g43890	AbHND	LOC_Os12g43890	0.49004	-0.278477	-1.11956	-1.96545	-1.49953	0.419715	-0.205569	1.43263	-0.70387	1.53737	-0.189269
LOC_Os04g43380	AbHND	LOC_Os04g43380	-0.424548	-0.0471237	-1.76588	-1.66501	-1.13437	0.567378	0.261904	1.48733	0.0622683	0.806643	-0.18514
LOC_Os01g10130	AbHND	LOC_Os01g10130	0.401621	0.603133	-1.07903	-1.40469	-1.24699	-0.0119687	0.217952	0.400866	0.0852105	0.241443	-0.179245
LOC_Os05g05290	AbHND	LOC_Os05g05290	-0.576739	-1.7082	-1.94927	-1.86261	-1.68493	1.36574	0.576095	2.00132	-0.548313	2.63783	-0.174907
LOC_Os01g57340	AbHND	LOC_Os01g57340	0.98529	0.507743	-1.14307	-1.08126	-1.23257	0.163263	0.290707	-0.0591977	0.199718	-0.102344	-0.147172
LOC_Os02g50470	AbHND	LOC_Os02g50470	1.67293	0.334116	-2.31893	-1.27172	-1.04982	0.762722	1.18465	-0.117647	-0.468804	-0.154855	-0.142735
LOC_Os10g32810	AbHND	LOC_Os10g32810	0.271522	1.66634	-1.01221	-1.62401	-2.92652	0.779254	1.02872	0.330219	0.217145	0.0799255	-0.118962
LOC_Os08g41430	AbHND	LOC_Os08g41430	-0.26617	-0.655609	-1.17453	-1.06088	-1.22625	0.333639	0.843012	1.40849	0.589558	0.274088	-0.0934653
LOC_Os02g51170	AbHND	LOC_Os02g51170	0.31427	-1.09861	-1.25586	-1.31248	-1.02159	0.541762	1.11913	1.30819	0.518557	-0.030484	-0.0917111
LOC_Os06g45540	AbHND	LOC_Os06g45540	1.72562	1.22124	-1.98573	-1.57441	-1.07442	0.462152	-0.653901	1.17796	-0.351825	0.334844	-0.0718469
LOC_Os08g24630	AbHND	LOC_Os08g24630	2.00456	0.48924	-1.03622	-1.06204	-1.21046	0.338361	-0.563993	0.655409	-0.466879	0.309067	-0.0542962
LOC_Os04g52210	AbHND	LOC_Os04g52210	0.887627	-1.84481	-1.42908	-2.42154	-1.08111	2.59665	-2.96098	1.40184	0.0947245	4.31907	-0.0437611
LOC_Os05g03320	AbHND	LOC_Os05g03320	0.664039	1.11245	-1.29704	-1.64324	-1.02872	0.12493	0.632518	0.536468	0.921948	0.100595	0.0123943
LOC_Os12g42250	AbHND	LOC_Os12g42250	0.619612	0.408478	-1.157	-1.06792	-1.22773	0.69572	0.558642	0.707797	0.259028	0.34434	0.0140974
LOC_Os09g26170	AbHND	LOC_Os09g26170	0.44414	0.546555	-1.04114	-1.15	-2.43189	1.31959	1.00534	0.459188	-0.570148	1.7017	0.0283339
LOC_Os05g29710	AbHND	LOC_Os05g29710	-0.0170065	0.846814	-1.74967	-1.33608	-1.92415	0.452773	0.863209	1.28064	0.685017	1.19741	0.0298959
LOC_Os01g16200	AbHND	LOC_Os01g16200	0.984731	0.597899	-1.74582	-2.00647	-1.86605	0.91512	1.14008	0.988219	0.674041	0.936045	0.0617802
LOC_Os01g02430	AbHND	LOC_Os01g02430	1.09504	1.24279	-2.05592	-1.12208	-1.32164	0.529918	0.919792	0.600994	0.622916	0.267354	0.0779162
LOC_Os04g05070	AbHND	LOC_Os04g05070	1.27067	0.806314	-2.14913	-1.20652	-1.16739	1.32127	1.67898	0.236658	0.530584	1.13812	0.245956
LOC_Os05g04120	BpHND	LOC_Os05g04120	-8.43355	-8.53926	5.02837	2.87142	0.713962	-4.58077	-4.40856	-4.43266	-4.64139	-4.48886	-3.09113
LOC_Os10g21790	BpHND	LOC_Os10g21790	-2.03073	-1.07407	-1.37557	-1.93943	-0.41377	-3.11544	-9.38857	-3.54772	-4.17365	-2.64746	-2.97064
LOC_Os06g29900	BpHND	LOC_Os06g29900	-4.23622	-1.92992	-1.33703	-1.90879	-4.24642	-1.89346	-2.52941	-2.98336	-2.36297	-2.46696	-2.58945
LOC_Os08g04240	BpHND	LOC_Os08g04240	-3.21853	-4.65779	-0.763784	-3.16987	-0.934025	-1.60877	-3.05499	-1.86031	-4.38542	-1.21038	-2.48639
LOC_Os08g08970	BpHND	LOC_Os08g08970	-4.09049	-1.97341	0.0647266	-2.67612	-0.687741	-2.86907	-3.35412	-1.4909	-3.19456	-2.20572	-2.24774
LOC_Os08g04230	BpHND	LOC_Os08g04230	-6.42458	-3.96382	1.14359	-0.881688	0.207221	-1.16492	-1.10833	-2.48014	-4.67319	-1.84284	-2.11887
LOC_Os11g42190	BpHND	LOC_Os11g42190	-5.75198	-3.82345	2.36694	1.21871	0.796427	-1.28213	-0.393475	-6.38342	-2.17829	-2.43388	-1.78645
LOC_Os11g31550	BpHND	LOC_Os11g31550	0.270732	-0.0979144	-0.707703	-1.71624	-3.83693	-0.941708	-2.71583	-2.93845	-2.78441	-1.67733	-1.71458
LOC_Os07g25050	BpHND	LOC_Os07g25050	-2.73738	-2.00961	-1.67217	-1.90486	0.512547	-1.33258	-1.94288	-1.35026	-2.33225	-1.0625	-1.58319
LOC_Os01g65660	BpHND	LOC_Os01g65660	-3.36356	-1.58985	3.82854	-0.0182719	-1.7097	-1.5345	-2.38747	-3.2537	-2.414	-3.24086	-1.56834
LOC_Os01g71350	BpHND	LOC_Os01g71350	-2.15738	-1.76315	-0.102587	-1.7954	-1.18617	-0.980864	-2.21412	-1.92563	-2.08324	-1.38753	-1.55961
LOC_Os05g18680	BpHND	LOC_Os05g18680	-5.2226	-1.94036	3.76406	1.59806	2.31804	-1.69389	-2.68966	-6.15682	-2.62539	-2.48815	-1.51367
LOC_Os04g34180	BpHND	LOC_Os04g34180	-0.544745	-1.15771	-0.0276734	-1.70452	-1.40765	-1.21252	-2.88965	-2.26911	-2.72619	-1.03632	-1.49761
LOC_Os01g73200	BpHND	LOC_Os01g73200	-2.26617	-3.64548	0.473717	-0.92926	-1.11725	0.127054	-1.77876	-1.67812	-2.72058	-1.43355	-1.49684
LOC_Os02g57720	BpHND	LOC_Os02g57720	-2.33351	-1.28389	-0.0789586	-0.518487	-1.23801	-0.993759	-2.0732	-2.72701	-1.19012	-2.13016	-1.45671
LOC_Os05g01430	BpHND	LOC_Os05g01430	1.9738	1.0172	-0.318909	-2.47629	-1.37129	-1.14287	-2.62719	-3.20947	-4.40024	-1.76561	-1.43209
LOC_Os11g02100	BpHND	LOC_Os11g02100	0.826884	0.208061	0.745819	-0.289753	-1.709	-1.5654	-2.53932	-2.17843	-4.58315	-3.15385	-1.42381
LOC_Os06g37150	BpHND	LOC_Os06g37150	-1.06153	-1.05067	-0.205337	-1.22063	-1.24863	-1.68112	-2.78619	-1.04525	-2.32431	-1.29577	-1.39194
LOC_Os04g33760	BpHND	LOC_Os04g33760	-4.0722	-1.94066	1.20436	2.18982	0.926846	-1.76719	-1.76132	-2.37127	-2.77218	-3.30866	-1.36724
LOC_Os03g16960	BpHND	LOC_Os03g16960	-0.310074	-1.62164	-0.344817	-1.91932	-1.46005	-0.253376	-1.06462	-2.30263	-2.33037	-1.74149	-1.33484
LOC_Os05g34010	BpHND	LOC_Os05g34010	0.698666	-0.45034	0.438158	-1.45169	-0.221558	-2.25935	-3.0051	-3.14153	-2.22714	-1.68232	-1.33022
LOC_Os07g49360	BpHND	LOC_Os07g49360	-4.18306	-3.2125	1.01455	0.648427	-0.319495	-0.820296	-1.36286	-2.09128	-1.03735	-1.71943	-1.30833
LOC_Os07g03040	BpHND	LOC_Os07g03040	-0.767068	-1.3402	0.945736	-0.0850497	-0.256758	-2.80782	-2.33071	-2.28642	-1.6736	-2.27508	-1.2877
LOC_Os03g22210	BpHND	LOC_Os03g22210	0.562765	1.01899	2.62093	-1.33713	0.330443	-1.47618	-5.74849	-3.33685	-2.52749	-2.40071	-1.22937
LOC_Os11g46880	BpHND	LOC_Os11g46880	-0.556558	-1.15106	1.15041	-0.595126	-0.654892	-2.38294	-2.20983	-2.75901	-1.9617	-1.17145	-1.22922
LOC_Os06g29950	BpHND	LOC_Os06g29950	-2.64339	1.01067	1.84026	-2.75551	-2.65361	-1.03719	-1.03905	-2.03542	-1.21028	-1.42856	-1.19521
LOC_Os04g47360	BpHND	LOC_Os04g47360	-1.84569	-0.865554	-1.33161	-0.73912	-0.912573	-0.526842	-1.22927	-1.09318	-1.2052	-1.82135	-1.15704
LOC_Os11g44600	BpHND	LOC_Os11g44600	1.17604	0.269079	-3.06374	-0.757339	1.25169	-2.35303	-1.75931	-2.06768	-1.3846	-2.45449	-1.11434
LOC_Os08g07570	BpHND	LOC_Os08g07570	0.240826	2.58923	-2.76764	-3.3357	-0.792601	-0.571038	-0.651377	-1.74853	-1.54556	-2.55444	-1.11368
LOC_Os04g54240	BpHND	LOC_Os04g54240	-2.357	-2.37245	2.77545	0.247834	1.65017	-3.45682	-1.80196	-1.47788	-1.00889	-3.10883	-1.09104
LOC_Os06g39110	BpHND	LOC_Os06g39110	0.143245	-0.158481	0.0352073	-1.1868	-0.830684	-1.4358	-2.02464	-1.94821	-1.45099	-1.95145	-1.08086
LOC_Os02g11130	BpHND	LOC_Os02g11130	0.751083	1.83227	-2.0629	-2.63335	-0.623675	-0.689323	-1.80004	-1.54502	-1.58755	-2.44035	-1.07989
LOC_Os03g04060	BpHND	LOC_Os03g04060	-0.352149	0.199475	-1.52527	-0.727268	-0.419248	-1.46361	-1.47487	-1.33715	-2.16619	-1.43523	-1.07015
LOC_Os10g14170	BpHND	LOC_Os10g14170	-2.50641	-0.40625	1.32074	-0.0627221	0.796496	-0.978885	-2.13582	-2.48473	-2.10306	-2.00125	-1.05619
LOC_Os10g02380	BpHND	LOC_Os10g02380	-0.926248	-0.932767	2.23319	-1.09495	-1.38703	-0.513204	-2.10099	-1.32931	-2.55017	-1.94702	-1.05485
LOC_Os02g56510	BpHND	LOC_Os02g56510	0.0516157	0.854507	0.249686	-0.341659	0.0394327	-0.485146	-1.94687	-4.21968	-1.74162	-2.9813	-1.0521
LOC_Os10g40640	BpHND	LOC_Os10g40640	0.207841	0.589309	0.414832	-1.03661	0.388935	-2.46493	-2.67704	-2.70195	-1.28165	-1.85983	-1.04211
LOC_Os06g14406	BpHND	LOC_Os06g14406	-1.91195	1.84606	0.867146	0.627177	2.16552	-0.84802	-3.7371	-5.03703	-2.84063	-1.40528	-1.02741
LOC_Os10g27030	BpHND	LOC_Os10g27030	-0.0787831	1.10248	-1.22605	0.60127	1.1154	-0.672912	-2.9356	-4.25215	-1.82639	-2.05838	-1.02311
LOC_Os02g06725	BpHND	LOC_Os02g06725	-1.44081	0.776779	0.391676	0.118536	1.30221	-1.06925	-3.32905	-3.29519	-2.43563	-1.23117	-1.02119
LOC_Os12g02060	BpHND	LOC_Os12g02060	0.339292	0.429323	-0.819286	-0.223587	-0.831077	-0.672592	-1.37149	-2.09706	-3.03779	-1.89032	-1.01746
LOC_Os05g30350	BpHND	LOC_Os05g30350	0.352757	0.821494	-1.26608	-3.17125	-0.703028	-0.937706	-1.59935	-1.08396	-1.26366	-1.27553	-1.01263
LOC_Os02g57930	BpHND	LOC_Os02g57930	-1.13412	0.709353	0.995226	-0.0304674	0.475896	-0.321977	-3.37904	-3.63368	-2.55667	-1.13139	-1.00069
LOC_Os01g48620	BpHND	LOC_Os01g48620	0	3.10648	0	0	0	-1.68052	-2.77059	-3.60706	-2.80841	-2.01527	-0.977538
LOC_Os02g01220	BpHND	LOC_Os02g01220	-3.97894	-2.41417	2.69176	0.227503	-1.7772	-0.0751378	-0.589114	-1.47182	-1.2768	-1.02342	-0.968734
LOC_Os11g44300	BpHND	LOC_Os11g44300	1.32902	1.29829	-0.663181	-0.55137	-0.866106	-2.66212	-1.88884	-1.48553	-1.19132	-2.8726	-0.955375
LOC_Os01g21170	BpHND	LOC_Os01g21170	-1.12403	0.252429	-0.303945	-1.1725	-0.369782	-1.00255	-2.06512	-1.48106	-1.1612	-1.09615	-0.952393
LOC_Os07g41050	BpHND	LOC_Os07g41050	0.722637	0.112366	1.77929	0.979795	-0.363449	-1.4856	-3.98661	-1.09642	-4.24692	-1.70736	-0.929227
LOC_Os07g35790	BpHND	LOC_Os07g35790	0.550243	0.216049	-0.379078	-2.07927	-1.87181	-0.164313	-0.976004	-1.7265	-1.22803	-1.23198	-0.889068
LOC_Os04g44300	BpHND	LOC_Os04g44300	0.660381	1.54742	-0.631551	-1.14266	-0.860622	-0.36903	-2.43318	-2.52761	-1.98699	-1.05896	-0.880281
LOC_Os08g02354	BpHND	LOC_Os08g02354	-2.15986	1.18795	1.09958	0.803106	2.07714	-0.691437	-2.96345	-4.80048	-2.29075	-1.01475	-0.875296
LOC_Os02g58554	BpHND	LOC_Os02g58554	-1.15648	1.06454	0.412746	0.21052	1.34076	-0.829422	-2.84824	-3.50197	-2.00908	-1.2725	-0.858913
LOC_Os10g03220	BpHND	LOC_Os10g03220	1.01833	1.24686	-1.55057	-1.79732	-0.641932	-0.709902	-1.59492	-2.05288	-1.24561	-1.14136	-0.84693
LOC_Os09g30458	BpHND	LOC_Os09g30458	-0.763707	0.298502	-0.493949	0.589178	0.887896	-0.959878	-1.62379	-2.78445	-1.52963	-2.05841	-0.843823
LOC_Os10g40934	BpHND	LOC_Os10g40934	-0.191689	0.329378	-1.17317	-1.81983	-0.804088	-0.187729	-0.950192	-1.12817	-1.3038	-1.06342	-0.829272
LOC_Os06g20900	BpHND	LOC_Os06g20900	0.779217	0.125916	-1.25742	-0.380388	-0.170568	-1.68478	-1.14807	-1.07244	-1.62033	-1.83883	-0.82677
LOC_Os11g44430	BpHND	LOC_Os11g44430	0.630047	-0.283204	-1.32865	-0.56668	0.499461	-2.12879	-1.64773	-1.19583	-1.03961	-1.15128	-0.821226
LOC_Os02g02120	BpHND	LOC_Os02g02120	0.876533	0.808522	-0.197561	-0.250864	-0.99367	-1.16677	-1.89357	-2.04126	-1.34364	-1.96127	-0.816355
LOC_Os09g07300	BpHND	LOC_Os09g07300	-0.984566	0.693511	-0.00297233	0.112169	0.850576	-0.650589	-2.43063	-3.21426	-1.50102	-1.01577	-0.814355
LOC_Os06g29730	BpHND	LOC_Os06g29730	-0.264823	1.00787	-0.34379	1.07452	1.00224	-1.48192	-2.1808	-2.26838	-2.60974	-2.07192	-0.813674
LOC_Os07g38250	BpHND	LOC_Os07g38250	1.26765	0.544773	-0.801433	-1.86134	-1.09014	-1.03988	-0.550059	-1.28468	-1.05634	-2.13169	-0.800314
LOC_Os05g23950	BpHND	LOC_Os05g23950	-0.144516	-0.0899106	-0.0977374	-0.0780752	-0.833147	-0.873814	-1.2034	-1.7173	-1.30818	-1.38302	-0.77291
LOC_Os01g48170	BpHND	LOC_Os01g48170	-0.452515	1.12885	-0.0877231	0.212831	1.32603	-1.04448	-2.80003	-2.64162	-2.22249	-1.04466	-0.762581
LOC_Os02g28460	BpHND	LOC_Os02g28460	-0.820792	0.30234	-0.115074	0.192985	0.473068	-0.533661	-2.03976	-2.61215	-1.42768	-1.01296	-0.759369
LOC_Os11g12300	BpHND	LOC_Os11g12300	2.23618	2.64024	0.475901	-0.679762	0.261343	-2.76098	-3.80564	-3.50624	-1.24499	-1.00119	-0.738515
LOC_Os08g44390	BpHND	LOC_Os08g44390	-0.9208	-0.00971566	1.3495	-0.873436	-0.213183	-1.18197	-2.12932	-1.02248	-1.08561	-1.21078	-0.72978
LOC_Os01g45520	BpHND	LOC_Os01g45520	1.06037	0.458271	-1.43036	-0.777406	-0.58828	0.0786941	-0.292115	-1.73091	-1.37457	-2.61467	-0.721098
LOC_Os10g42170	BpHND	LOC_Os10g42170	-0.434346	0.435616	0.266705	0.48646	1.03949	-0.835515	-2.21144	-2.64655	-1.82222	-1.3394	-0.706119
LOC_Os07g45074	BpHND	LOC_Os07g45074	-1.03996	1.57831	0.661597	1.10557	2.25141	-0.60364	-3.17541	-3.78337	-2.7361	-1.30571	-0.704729
LOC_Os04g57430	BpHND	LOC_Os04g57430	0.392205	-0.311615	2.32329	-0.748399	-0.207231	-1.28737	-1.87721	-1.86719	-1.93426	-1.49323	-0.701103
LOC_Os09g21370	BpHND	LOC_Os09g21370	-1.21762	-1.48965	0.461964	0.960979	0.329369	-0.476802	-0.769901	-1.45833	-1.71779	-1.51553	-0.689331
LOC_Os02g56060	BpHND	LOC_Os02g56060	-0.871363	1.23945	-0.226033	0.0877178	0.446383	-0.262042	-1.50744	-2.87967	-1.50462	-1.33003	-0.680765
LOC_Os06g40818	BpHND	LOC_Os06g40818	-0.86002	-0.00361035	2.3952	0.463709	-0.489532	-0.262965	-0.968502	-2.97362	-1.17094	-2.76893	-0.663921
LOC_Os02g54940	BpHND	LOC_Os02g54940	-0.701956	0.0821079	-0.635127	-0.0729412	0.432177	-0.468388	-1.3343	-1.24809	-1.26724	-1.34133	-0.65551
LOC_Os11g35200	BpHND	LOC_Os11g35200	-0.00950718	0.973552	-0.517325	0.461498	0.439896	-0.887297	-1.54191	-1.90694	-1.94725	-1.61732	-0.65526
LOC_Os04g13140	BpHND	LOC_Os04g13140	-3.64107	-3.74687	5.11582	1.01145	0.113303	0.716675	0.374308	-1.82291	-1.83762	-2.56026	-0.627717
LOC_Os07g23120	BpHND	LOC_Os07g23120	-1.98339	-1.3731	4.13297	2.96243	-0.575085	-0.66533	-1.30098	-1.74051	-2.24445	-3.38269	-0.617014
LOC_Os07g10910	BpHND	LOC_Os07g10910	1.0741	0.36785	1.47766	0.385453	-0.70809	-0.830133	-2.00178	-2.64022	-1.7833	-1.495	-0.615348
LOC_Os02g27130	BpHND	LOC_Os02g27130	-0.527845	2.20314	0.0341754	0.613945	2.34782	-0.798559	-3.05764	-3.5729	-2.17647	-1.20747	-0.61418
LOC_Os08g28400	BpHND	LOC_Os08g28400	-1.77496	-1.90316	5.98916	2.73387	0.894688	-2.27584	-1.36741	-3.12348	-3.36209	-1.7915	-0.598073
LOC_Os11g45090	BpHND	LOC_Os11g45090	-2.07684	0.565982	1.63756	1.37642	0.471409	-0.197826	-1.54548	-3.61225	-1.38509	-1.03859	-0.580472
LOC_Os06g07860	BpHND	LOC_Os06g07860	0.139859	0.92122	0.962214	0.394281	0.809401	-0.89649	-2.09082	-2.23651	-1.82475	-1.7964	-0.561799
LOC_Os05g04600	BpHND	LOC_Os05g04600	-0.271221	1.71814	-0.0587434	-0.795286	0.771753	-0.635631	-1.84745	-1.43562	-1.5571	-1.25601	-0.536715
LOC_Os04g24600	BpHND	LOC_Os04g24600	-1.00371	-0.151114	2.3893	1.23612	-0.210641	-0.305035	-1.79552	-2.04324	-1.97227	-1.28294	-0.513905
LOC_Os02g36414	BpHND	LOC_Os02g36414	-2.66438	-0.90099	2.73675	1.44144	-0.363603	-0.299412	-0.897124	-1.49025	-1.25678	-1.16792	-0.486227
LOC_Os02g55770	BpHND	LOC_Os02g55770	-0.194853	0.841966	-0.0555919	0.226508	0.796969	-0.948785	-1.17432	-1.39938	-1.01371	-1.44234	-0.436354
LOC_Os05g47700	BpHND	LOC_Os05g47700	-1.97274	-0.439325	3.38561	2.30933	0.609931	-0.842196	-1.01178	-2.70055	-1.30214	-2.20667	-0.417053
LOC_Os07g18990	BpHND	LOC_Os07g18990	0.328734	-0.81235	2.04807	1.31384	-0.877495	0.0312822	-0.654083	-2.8873	-1.23568	-1.33357	-0.407856
LOC_Os04g28860	BpHND	LOC_Os04g28860	0.993465	0.825771	2.23345	-0.130678	0.63867	-1.05761	-1.45243	-2.91223	-1.49969	-1.41994	-0.378123
LOC_Os07g42750	BpHND	LOC_Os07g42750	-0.854302	1.39068	-0.467497	1.32548	2.2647	-0.185788	-1.42236	-3.35049	-1.2476	-1.15502	-0.37022
LOC_Os01g02680	BpHND	LOC_Os01g02680	0	3.17805	1.6976	0	0	-1.31378	-2.16334	-1.57537	-1.83191	-1.5567	-0.356545
LOC_Os03g09230	BpHND	LOC_Os03g09230	-0.397496	-0.256156	2.2505	0.886993	0.701548	-0.716111	-1.34785	-1.9437	-1.30625	-1.33539	-0.346392
LOC_Os08g17150	BpHND	LOC_Os08g17150	0.0487744	-0.127007	2.02581	0.608932	0.490488	-0.796026	-1.43769	-1.21008	-1.60877	-1.31032	-0.331589
LOC_Os06g46140	BpHND	LOC_Os06g46140	1.94173	1.29476	-1.00568	-0.668279	-0.0404706	0.591678	-0.188035	-2.32305	-1.68793	-1.02227	-0.310754
LOC_Os01g29280	BpHND	LOC_Os01g29280	0.920346	0.2666	1.7528	0.142732	-0.023686	-0.668312	-1.18101	-1.07517	-1.43531	-1.74497	-0.304598
LOC_Os08g02110	BpHND	LOC_Os08g02110	-0.202778	2.59427	2.84123	-0.311957	1.11202	-0.436202	-1.93181	-2.52891	-1.19388	-2.9664	-0.302442
LOC_Os01g65130	BpHND	LOC_Os01g65130	1.57688	2.5222	1.7519	0.369479	0.896913	-0.771258	-2.07565	-3.55218	-1.60954	-2.1096	-0.300086
LOC_Os01g48640	BpHND	LOC_Os01g48640	0	3.17825	2.69685	4.13383	0	-2.01683	-1.73212	-4.06324	-2.14529	-2.96739	-0.291594
LOC_Os11g10290	BpHND	LOC_Os11g10290	1.60099	1.22106	-0.263409	-0.343529	-0.467052	0.0367084	-0.215604	-1.21611	-1.09901	-1.11271	-0.185866
LOC_Os02g16020	BpHND	LOC_Os02g16020	0.388652	3.27598	2.42952	0.691671	1.60023	-1.10378	-1.6812	-3.30499	-1.46228	-1.94427	-0.111046
LOC_Os06g02019	BpHND	LOC_Os06g02019	-2.78765	-0.57586	5.11136	2.11274	0.715865	-1.17579	-0.169967	-1.38468	-1.06757	-1.51996	-0.0741501
LOC_Os06g07040	BpHND	LOC_Os06g07040	-0.590228	-0.05679	2.07398	-0.00313021	-0.279196	1.59763	1.37764	-1.62464	-1.45339	-1.31886	-0.0276993
LOC_Os02g01060	BpHND	LOC_Os02g01060	-1.89659	-0.721665	5.55924	3.55893	0.993792	0.726018	0.382734	-1.85312	-1.04173	-2.15691	0.355071
LOC_Os06g16640	BpHND	LOC_Os06g16640	0	2.11563	8.41144	5.58968	0	-1.68045	-3.1878	-1.74501	-3.52056	-1.42875	0.455418
LOC_Os01g58910	BpHND	LOC_Os01g58910	2.2466	2.14144	6.01836	5.45509	0	-0.255529	-1.01884	-2.45403	-2.68296	-2.36978	0.708036

## Sheet: Supplementary Table 2
Supplementary Table 2. Detailed information of MapMan analysis
LOCUS	Bincode	Name	Description	Type
LOC_Os06g01966.1	33.99	development.unspecified	moderately similar to ( 245) AT3G30340 | Symbols: | nodulin MtN21 family protein | chr3:11956626-11958969 FORWARD protein|auxin-induced protein 5NG4, putative, expressed	T
LOC_Os03g03724.1	35.2	not assigned.unknown	protein|expressed protein	T
LOC_Os03g03724.2	35.2	not assigned.unknown	protein|expressed protein	T
LOC_Os08g43390.1	26.1	misc.cytochrome P450	highly similar to ( 568) AT2G46660 | Symbols: CYP78A6 | CYP78A6; electron carrier/ heme binding / iron ion binding / monooxygenase/ oxygen binding | chr2:19153602-19155417 REVERSEhighly similar to ( 531) C78A3_SOYBN Cytochrome P450 78A3 (EC 1.14.-.-) - Glycine max (Soybean) p450 CypX protein|cytochrome P450, putative, expressed	T
LOC_Os08g42350.1	33.99	development.unspecified	weakly similar to ( 184) AT5G50790 | Symbols: | nodulin MtN3 family protein | chr5:20656461-20657827 REVERSE MtN3_slv protein|nodulin MtN3 family protein, putative, expressed	T
LOC_Os02g32814.1	34.9	transport.metabolite transporters at the mitochondrial membrane	weakly similar to ( 133) AT5G24030 | Symbols: SLAH3 | SLAH3 (SLAC1 HOMOLOGUE 3); transporter | chr5:8118618-8120993 REVERSE protein|heavy metal-associated domain containing protein, expressed	T
LOC_Os04g33660.1	8.3	TCA / org. transformation.carbonic anhydrases	moderately similar to ( 228) AT3G52720 | Symbols: ATACA1, ACA1 | ACA1 (ALPHA CARBONIC ANHYDRASE 1); carbonate dehydratase/ zinc ion binding | chr3:19539617-19541116 REVERSE alpha_CA_prokaryotic_like alpha_CA Cah Carb_anhydrase alpha_CA_VI_IX_XII_XIV alpha_CA_IV_XV_like alpha_CA_I_II_III_XIII alpha_CARP_receptor_like alpha_CA_VI alpha_CA_VII alpha_CA_IX alpha_CARP_X_XI_like alpha_CA_V alpha_CA_XII…	T
LOC_Os04g33660.2	8.3	TCA / org. transformation.carbonic anhydrases	moderately similar to ( 228) AT3G52720 | Symbols: ATACA1, ACA1 | ACA1 (ALPHA CARBONIC ANHYDRASE 1); carbonate dehydratase/ zinc ion binding | chr3:19539617-19541116 REVERSE alpha_CA_prokaryotic_like alpha_CA Cah Carb_anhydrase alpha_CA_VI_IX_XII_XIV alpha_CA_IV_XV_like alpha_CA_I_II_III_XIII alpha_CARP_receptor_like alpha_CA_VI alpha_CA_VII alpha_CA_IX alpha_CARP_X_XI_like alpha_CA_V alpha_CA_XII…	T
LOC_Os05g12400.1	20.2.3	stress.abiotic.drought/salt	weakly similar to ( 115) AT5G25610 | Symbols: RD22 | RD22; nutrient reservoir | chr5:8914498-8916684 REVERSEBURP protein|BURP domain containing protein, expressed	T
LOC_Os02g10120.1	17.7.1.2	hormone metabolism.jasmonate.synthesis-degradation.lipoxygenase	highly similar to ( 916) AT3G45140 | Symbols: LOX2, ATLOX2 | LOX2 (LIPOXYGENASE 2); lipoxygenase | chr3:16525437-16529233 FORWARDnearly identical (1302) LOX23_HORVU Lipoxygenase 2.3, chloroplast precursor (EC 1.13.11.12) (LOX2:Hv:3) - Hordeum vulgare (Barley)Lipoxygenase PLAT_LH2 LH2 protein|lipoxygenase, putative, expressed	T
LOC_Os07g43740.1	35.2	not assigned.unknown	protein|zinc finger, C3HC4 type domain containing protein, expressed	T
LOC_Os04g22900.2	26.16	misc.myrosinases-lectin-jacalin	very weakly similar to (96.3) SALT_ORYSA Salt stress-induced protein (Salt protein) (Protein lectin-like) (Protein mannose-binding lectin) - Oryza sativa (Rice) protein|jasmonate-induced protein, putative, expressed	T
LOC_Os03g56370.1	26.6	misc.O-methyl transferases	moderately similar to ( 313) AT5G42760 | Symbols: | INVOLVED IN: biological_process unknown; LOCATED IN: cellular_component unknown; EXPRESSED IN: 21 plant structures; EXPRESSED DURING: 13 growth stages; CONTAINS InterPro DOMAIN/s: Conserved hypothetical protein CHP00027, methylltransferase (InterPro:IPR011610), O-methyltransferase, N-terminal (InterPro:IPR003455); Has 888 Blast hits to 888 prote…	T
LOC_Os05g43970.2	35.2	not assigned.unknown	protein|heat- and acid-stable phosphoprotein, putative, expressed	T
LOC_Os05g43970.1	35.2	not assigned.unknown	protein|heat- and acid-stable phosphoprotein, putative, expressed	T
LOC_Os04g34230.1	29.5.11.4.2	protein.degradation.ubiquitin.E3.RING	weakly similar to ( 122) AT3G10910 | Symbols: | zinc finger (C3HC4-type RING finger) family protein | chr3:3413068-3413613 REVERSE protein|RING-H2 finger protein, putative, expressed	T
LOC_Os07g13770.1	26.2	misc.UDP glucosyl and glucoronyl transferases	moderately similar to ( 335) AT3G11340 | Symbols: | UDP-glucoronosyl/UDP-glucosyl transferase family protein | chr3:3556728-3558149 FORWARDweakly similar to ( 168) UFOG_SOLME Anthocyanidin 3-O-glucosyltransferase (EC 2.4.1.115) (Flavonol 3-O-glucosyltransferase) (UDP-glucose flavonoid 3-O-glucosyltransferase) - Solanum melongena (Eggplant) (Aubergine) UDPGT protein|UDP-glucoronosyl and UDP-glucos…	T
LOC_Os01g04380.1	20.2.1	stress.abiotic.heat	weakly similar to ( 166) AT5G59720 | Symbols: HSP18.2 | HSP18.2 (heat shock protein 18.2) | chr5:24062632-24063117 FORWARDmoderately similar to ( 224) HSP12_ORYSA 16.9 kDa class I heat shock protein 2 - Oryza sativa (Rice) HSP20 alpha-crystallin-Hsps IbpA protein|hsp20/alpha crystallin family protein, putative, expressed	T
LOC_Os06g46435.1	1.1.6	PS.lightreaction.NADH DH	highly similar to ( 652) ATCG01050 | Symbols: NDHD | Represents a plastid-encoded subunit of a NAD(P)H dehydrogenase complex. Its mRNA is edited at four positions. Translation data is not available for this gene. | chrC:115665-117185 REVERSEhighly similar to ( 826) NU4C_ORYSA NAD(P)H-quinone oxidoreductase chain 4, chloroplast (EC 1.6.5.-) (NAD(P)H dehydrogenase, chain 4) (NADH-plastoquinone oxid…	T
LOC_Os01g10810.1	35.2	not assigned.unknown	protein|rho termination factor, N-terminal domain containing protein, expressed	T
LOC_Os01g68300.1	35.2	not assigned.unknown	protein|expressed protein	T
LOC_Os04g48350.1	27.3.3	RNA.regulation of transcription.AP2/EREBP, APETALA2/Ethylene-responsive element binding protein family	weakly similar to ( 120) AT4G25480 | Symbols: DREB1A, CBF3, ATCBF3 | DREB1A (DEHYDRATION RESPONSE ELEMENT B1A); DNA binding / transcription activator/ transcription factor | chr4:13018353-13019003 REVERSEAP2 AP2 protein|dehydration-responsive element-binding protein, putative, expressed	T
LOC_Os02g01210.1	34.3	transport.amino acids	highly similar to ( 607) AT1G77380 | Symbols: AAP3, ATAAP3 | AAP3; amino acid transmembrane transporter | chr1:29075201-29077252 REVERSE Aa_trans protein|amino acid transporter, putative, expressed	T
LOC_Os02g46970.1	16.2.1.3	secondary metabolism.phenylpropanoids.lignin biosynthesis.4CL	highly similar to ( 675) AT1G65060 | Symbols: 4CL3 | 4CL3; 4-coumarate-CoA ligase | chr1:24167927-24171457 REVERSEhighly similar to ( 955) 4CL2_ORYSA 4-coumarate--CoA ligase 2 (EC 6.2.1.12) (4CL 2) (4-coumaroyl-CoA synthase 2) - Oryza sativa (Rice) CaiC AMP-binding PRK08314 PRK08315 PRK08316 PRK07656 PRK07770 PRK05605 PRK06187 Acs PRK06178 PRK07684 PRK03640 PRK06710 PRK07059 PRK12583 PRK08974 PRK…	T
LOC_Os06g45940.2	34.15	transport.potassium	highly similar to ( 748) AT2G30070 | Symbols: ATKT1, ATKT1P, ATKUP1, KUP1 | ATKT1 (POTASSIUM TRANSPORTER 1); potassium ion transmembrane transporter | chr2:12835097-12838466 FORWARDnearly identical (1386) HAK13_ORYSA Probable potassium transporter 13 (OsHAK13) - Oryza sativa (Rice)K_trans Kup trkD protein|potassium transporter, putative, expressed	T
LOC_Os06g45940.1	34.15	transport.potassium	highly similar to ( 748) AT2G30070 | Symbols: ATKT1, ATKT1P, ATKUP1, KUP1 | ATKT1 (POTASSIUM TRANSPORTER 1); potassium ion transmembrane transporter | chr2:12835097-12838466 FORWARDnearly identical (1386) HAK13_ORYSA Probable potassium transporter 13 (OsHAK13) - Oryza sativa (Rice)K_trans Kup trkD protein|potassium transporter, putative, expressed	T
LOC_Os04g14304.1	30.2.25	signalling.receptor kinases.wall associated kinase	very weakly similar to ( 100) AT1G21270 | Symbols: WAK2 | WAK2; ATP binding / calcium ion binding / protein kinase/ protein serine/threonine kinase | chr1:7444997-7447345 FORWARD protein|OsWAK30/31 - OsWAK receptor-like protein OsWAK-RLP, expressed	T
LOC_Os04g49850.1	35.2	not assigned.unknown	protein|expressed protein	T
LOC_Os05g11510.1	27.3.7	RNA.regulation of transcription.C2C2(Zn) CO-like, Constans-like zinc finger family	weakly similar to ( 140) AT1G78600 | Symbols: LZF1, STH3 | LZF1 (LIGHT-REGULATED ZINC FINGER PROTEIN 1); transcription factor/ zinc ion binding | chr1:29567370-29568662 FORWARD protein|B-box zinc finger family protein, putative, expressed	T
LOC_Os02g32780.1	27.3.25	RNA.regulation of transcription.MYB domain transcription factor family	moderately similar to ( 317) AT1G16480 | Symbols: | FUNCTIONS IN: molecular_function unknown; INVOLVED IN: biological_process unknown; LOCATED IN: cellular_component unknown; EXPRESSED IN: shoot apex; CONTAINS InterPro DOMAIN/s: Pentatricopeptide repeat (InterPro:IPR002885); BEST Arabidopsis thaliana protein match is: pentatricopeptide (PPR) repeat-containing protein (TAIR:AT4G13650.1). | chr1:56…	T
LOC_Os02g32780.1	34.99	transport.misc	moderately similar to ( 317) AT1G16480 | Symbols: | FUNCTIONS IN: molecular_function unknown; INVOLVED IN: biological_process unknown; LOCATED IN: cellular_component unknown; EXPRESSED IN: shoot apex; CONTAINS InterPro DOMAIN/s: Pentatricopeptide repeat (InterPro:IPR002885); BEST Arabidopsis thaliana protein match is: pentatricopeptide (PPR) repeat-containing protein (TAIR:AT4G13650.1). | chr1:56…	T
LOC_Os01g61700.1	35.2	not assigned.unknown	protein|ATP-dependent Clp protease adaptor protein ClpS containing protein, expressed	T
LOC_Os10g39980.1	35.2	not assigned.unknown	moderately similar to ( 498) AT1G02260 | Symbols: | transmembrane protein, putative | chr1:440757-442459 REVERSE CitMHS YbiR_permease ArsB_NhaD_permease ArsB P_permease ArsB_permease protein|expressed protein	T
LOC_Os02g57120.3	35.2	not assigned.unknown	moderately similar to ( 456) AT2G20190 | Symbols: ATCLASP, CLASP | CLASP (CLIP-ASSOCIATED PROTEIN); binding | chr2:8711862-8718813 REVERSE protein|HEAT repeat family protein, putative, expressed	T
LOC_Os02g57120.1	35.2	not assigned.unknown	moderately similar to ( 460) AT2G20190 | Symbols: ATCLASP, CLASP | CLASP (CLIP-ASSOCIATED PROTEIN); binding | chr2:8711862-8718813 REVERSE protein|HEAT repeat family protein, putative, expressed	T
LOC_Os06g01220.1	35.2	not assigned.unknown	protein|expressed protein	T
LOC_Os11g06800.1	35.2	not assigned.unknown	protein|retrotransposon protein, putative, unclassified, expressed	T
LOC_Os12g38040.1	35.2	not assigned.unknown	protein|metallothionein family protein, expressed	T
LOC_Os11g17504.2	26.1	misc.misc2	very weakly similar to (82.0) AT3G23570 | Symbols: | dienelactone hydrolase family protein | chr3:8458052-8459608 REVERSEweakly similar to ( 120) E134_MAIZE Endo-1,3;1,4-beta-D-glucanase precursor (EC 3.2.1.-) - Zea mays (Maize) protein|retrotransposon protein, putative, Ty1-copia subclass, expressed	T
LOC_Os11g17504.1	26.1	misc.misc2	weakly similar to ( 196) AT3G23570 | Symbols: | dienelactone hydrolase family protein | chr3:8458052-8459608 REVERSEmoderately similar to ( 264) E134_MAIZE Endo-1,3;1,4-beta-D-glucanase precursor (EC 3.2.1.-) - Zea mays (Maize) COG0412 DLH protein|retrotransposon protein, putative, Ty1-copia subclass, expressed	T
LOC_Os07g44160.1	35.2	not assigned.unknown	protein|retrotransposon protein, putative, unclassified, expressed	T
LOC_Os10g02260.1	34.13	transport.peptides and oligopeptides	highly similar to ( 535) AT2G02040 | Symbols: ATPTR2-B, NTR1, PTR2-B, PTR2, ATPTR2 | PTR2 (PEPTIDE TRANSPORTER 2); dipeptide transporter/ high affinity oligopeptide transporter/ nitrate transmembrane transporter/ peptide transporter/ transporter/ tripeptide transporter | chr2:487542-489707 FORWARD PTR2 PTR2 protein|peptide transporter PTR2, putative, expressed	T
LOC_Os10g02260.2	34.13	transport.peptides and oligopeptides	moderately similar to ( 430) AT2G02040 | Symbols: ATPTR2-B, NTR1, PTR2-B, PTR2, ATPTR2 | PTR2 (PEPTIDE TRANSPORTER 2); dipeptide transporter/ high affinity oligopeptide transporter/ nitrate transmembrane transporter/ peptide transporter/ transporter/ tripeptide transporter | chr2:487542-489707 FORWARD PTR2 PTR2 protein|peptide transporter PTR2, putative, expressed	T
LOC_Os12g41090.1	29.4	protein.postranslational modification	weakly similar to ( 103) AT5G10930 | Symbols: CIPK5, SnRK3.24 | CIPK5 (CBL-INTERACTING PROTEIN KINASE 5); ATP binding / kinase/ protein kinase/ protein serine/threonine kinase | chr5:3445569-3446906 REVERSEvery weakly similar to (85.5) CIPK1_ORYSA CIPK-like protein 1 (EC 2.7.11.1) (OsCK1) - Oryza sativa (Rice) S_TKc S_TKc Pkinase SPS1 Pkinase_Tyr TyrKc PTKc PTKc_Srm_Brk PTKc_Ack_like PTKc_Src_lik…	T
LOC_Os06g01790.1	35.2	not assigned.unknown	moderately similar to ( 306) AT5G52540 | Symbols: | unknown protein | chr5:21321672-21323702 REVERSEDUF819 COG5505 protein|expressed protein	T
LOC_Os01g70520.1	26.3	misc.gluco-, galacto- and mannosidases	highly similar to ( 530) AT1G02850 | Symbols: BGLU11 | BGLU11 (BETA GLUCOSIDASE 11); catalytic/ cation binding / hydrolase, hydrolyzing O-glycosyl compounds | chr1:630569-633085 FORWARDmoderately similar to ( 326) BGLC_MAIZE Beta-glucosidase, chloroplast precursor (EC 3.2.1.21) (Gentiobiase) (Cellobiase) (Beta-D-glucoside glucohydrolase) - Zea mays (Maize) Glyco_hydro_1 BglB celA PRK09852 arb pro…	T
LOC_Os01g70520.2	26.3	misc.gluco-, galacto- and mannosidases	moderately similar to ( 464) AT1G02850 | Symbols: BGLU11 | BGLU11 (BETA GLUCOSIDASE 11); catalytic/ cation binding / hydrolase, hydrolyzing O-glycosyl compounds | chr1:630569-633085 FORWARDmoderately similar to ( 286) BGLC_MAIZE Beta-glucosidase, chloroplast precursor (EC 3.2.1.21) (Gentiobiase) (Cellobiase) (Beta-D-glucoside glucohydrolase) - Zea mays (Maize) Glyco_hydro_1 BglB celA arb PRK09852…	T
LOC_Os02g03570.1	20.2.1	stress.abiotic.heat	very weakly similar to ( 100) AT5G59720 | Symbols: HSP18.2 | HSP18.2 (heat shock protein 18.2) | chr5:24062632-24063117 FORWARDweakly similar to ( 108) HSP11_DAUCA 17.8 kDa class I heat shock protein (Clone DCHSP17.7) - Daucus carota (Carrot) HSP20 alpha-crystallin-Hsps IbpA protein|hsp20/alpha crystallin family protein, putative, expressed	T
LOC_Os01g08140.1	30.11	signalling.light	weakly similar to ( 107) AT3G15570 | Symbols: | phototropic-responsive NPH3 family protein | chr3:5270267-5271700 REVERSE protein|phototropic-responsive NPH3 family protein, putative, expressed	T
LOC_Os06g19780.1	35.2	not assigned.unknown	protein|expressed protein	T
LOC_Os11g09680.1	35.2	not assigned.unknown	protein|expressed protein	T
LOC_Os11g09680.2	35.2	not assigned.unknown	protein|expressed protein	T
LOC_Os12g33194.1	33.99	development.unspecified	moderately similar to ( 412) AT5G20680 | Symbols: | unknown protein | chr5:6998946-7001596 FORWARDDUF231 protein|expressed protein	T
LOC_Os11g18366.4	16.1.5	secondary metabolism.isoprenoids.terpenoids	moderately similar to ( 357) AT2G07050 | Symbols: CAS1 | CAS1 (cycloartenol synthase 1); cycloartenol synthase | chr2:2924629-2930295 FORWARD SQCY_1 protein|cycloartenol synthase, putative, expressed	T
LOC_Os11g18366.3	16.1.5	secondary metabolism.isoprenoids.terpenoids	highly similar to ( 646) AT2G07050 | Symbols: CAS1 | CAS1 (cycloartenol synthase 1); cycloartenol synthase | chr2:2924629-2930295 FORWARD SQCY_1 SQCY SqhC ISOPREN_C2_like protein|cycloartenol synthase, putative, expressed	T
LOC_Os11g18366.2	16.1.5	secondary metabolism.isoprenoids.terpenoids	highly similar to ( 764) AT2G07050 | Symbols: CAS1 | CAS1 (cycloartenol synthase 1); cycloartenol synthase | chr2:2924629-2930295 FORWARD SQCY_1 SQCY SqhC ISOPREN_C2_like protein|cycloartenol synthase, putative, expressed	T
LOC_Os01g31890.1	35.2	not assigned.unknown	protein|transposon protein, putative, unclassified, expressed	T
LOC_Os03g57240.1	35.2	not assigned.unknown	protein|ZOS3-19 - C2H2 zinc finger protein, expressed	T
LOC_Os05g35570.1	34.1	transport.nucleotides	moderately similar to ( 377) AT4G38730 | Symbols: | unknown protein | chr4:18080484-18082305 REVERSE DUF803 protein|DUF803 domain containing, putative, expressed	T
LOC_Os09g03939.1	34.16	transport.ABC transporters and multidrug resistance systems	highly similar to ( 532) AT1G17840 | Symbols: WBC11, ABCG11, DSO, COF1, ATWBC11 | WBC11 (WHITE-BROWN COMPLEX HOMOLOG PROTEIN 11); ATPase, coupled to transmembrane movement of substances / fatty acid transporter | chr1:6142870-6145894 FORWARDweakly similar to ( 147) PDR15_ORYSA Pleiotropic drug resistance protein 15 - Oryza sativa (Rice) ABCG_EPDR ABCG_White CcmA ABC_PDR_domain2 ABC_PDR_domain1 AB…	T
LOC_Os09g03939.2	34.16	transport.ABC transporters and multidrug resistance systems	moderately similar to ( 271) AT1G17840 | Symbols: WBC11, ABCG11, DSO, COF1, ATWBC11 | WBC11 (WHITE-BROWN COMPLEX HOMOLOG PROTEIN 11); ATPase, coupled to transmembrane movement of substances / fatty acid transporter | chr1:6142870-6145894 FORWARD ABC2_membrane ABCG_EPDR protein|white-brown complex homolog protein 11, putative, expressed	T
LOC_Os06g16330.1	30.2.22	signalling.receptor kinases.proline extensin like	highly similar to ( 822) AT5G16000 | Symbols: NIK1 | NIK1 (NSP-INTERACTING KINASE 1); kinase | chr5:5224264-5227003 FORWARDmoderately similar to ( 273) NORK_PEA Nodulation receptor kinase precursor (EC 2.7.11.1) - Pisum sativum (Garden pea) TyrKc S_TKc S_TKc Pkinase_Tyr PTKc Pkinase PTKc_Src_like PTKc_Csk_like PTKc_EphR PTKc_Fes_like PTKc_Srm_Brk PTKc_Frk_like PTKc_Jak_rpt2 PTKc_Lck_Blk PTKc_EGFR…	T
LOC_Os06g16330.1	30.2.99	signalling.receptor kinases.misc	highly similar to ( 822) AT5G16000 | Symbols: NIK1 | NIK1 (NSP-INTERACTING KINASE 1); kinase | chr5:5224264-5227003 FORWARDmoderately similar to ( 273) NORK_PEA Nodulation receptor kinase precursor (EC 2.7.11.1) - Pisum sativum (Garden pea) TyrKc S_TKc S_TKc Pkinase_Tyr PTKc Pkinase PTKc_Src_like PTKc_Csk_like PTKc_EphR PTKc_Fes_like PTKc_Srm_Brk PTKc_Frk_like PTKc_Jak_rpt2 PTKc_Lck_Blk PTKc_EGFR…	T
LOC_Os10g33460.1	35.2	not assigned.unknown	highly similar to ( 609) AT3G23410 | Symbols: | alcohol oxidase-related | chr3:8382860-8386024 FORWARDGMC_oxred_N BetA protein|alcohol oxidase, putative, expressed	T
LOC_Os05g14270.1	35.2	not assigned.unknown	very weakly similar to (83.6) AT5G56850 | Symbols: | unknown protein | chr5:22985432-22987011 REVERSE protein|expressed protein	T
LOC_Os05g14270.2	35.2	not assigned.unknown	protein|expressed protein	T
LOC_Os02g17920.1	24.2	Biodegradation of Xenobiotics.lactoylglutathione lyase	highly similar to ( 507) AT1G67280 | Symbols: | lactoylglutathione lyase, putative / glyoxalase I, putative | chr1:25188563-25190134 REVERSEmoderately similar to ( 418) LGUL_ORYSA Lactoylglutathione lyase (EC 4.4.1.5) (Methylglyoxalase) (Aldoketomutase) (Glyoxalase I) (Glx I) (Ketone-aldehyde mutase) (S-D-lactoylglutathione methylglyoxal lyase) (Allergen Ory s ?) (Allergen Glb33) (PP33) - Oryza s…	T
LOC_Os12g19470.1	1.3.2	PS.calvin cycle.rubisco small subunit	weakly similar to ( 194) AT1G67090 | Symbols: RBCS1A | RBCS1A (RIBULOSE BISPHOSPHATE CARBOXYLASE SMALL CHAIN 1A); copper ion binding / ribulose-bisphosphate carboxylase | chr1:25048590-25049249 REVERSEmoderately similar to ( 273) RBS1_ORYSA Ribulose bisphosphate carboxylase small chain, chloroplast precursor (EC 4.1.1.39) (RuBisCO small subunit) (Ribulose bisphosphate carboxylase small chain C) (…	T
LOC_Os12g19470.2	1.3.2	PS.calvin cycle.rubisco small subunit	moderately similar to ( 218) AT1G67090 | Symbols: RBCS1A | RBCS1A (RIBULOSE BISPHOSPHATE CARBOXYLASE SMALL CHAIN 1A); copper ion binding / ribulose-bisphosphate carboxylase | chr1:25048590-25049249 REVERSEmoderately similar to ( 318) RBS1_ORYSA Ribulose bisphosphate carboxylase small chain, chloroplast precursor (EC 4.1.1.39) (RuBisCO small subunit) (Ribulose bisphosphate carboxylase small chain …	T
LOC_Os04g51820.3	34.14	transport.unspecified cations	moderately similar to ( 294) AT4G10310 | Symbols: HKT1, ATHKT1 | HKT1 (HIGH-AFFINITY K+ TRANSPORTER 1); sodium ion transmembrane transporter | chr4:6392008-6395667 FORWARDhighly similar to ( 608) HKT4_ORYSA Cation transporter HKT4 (OsHKT4) - Oryza sativa (Rice) TrkH protein|OsHKT1;1 - Na+ transporter, expressed	T
LOC_Os04g51820.2	34.14	transport.unspecified cations	moderately similar to ( 317) AT4G10310 | Symbols: HKT1, ATHKT1 | HKT1 (HIGH-AFFINITY K+ TRANSPORTER 1); sodium ion transmembrane transporter | chr4:6392008-6395667 FORWARDnearly identical (1012) HKT4_ORYSA Cation transporter HKT4 (OsHKT4) - Oryza sativa (Rice) TrkH protein|OsHKT1;1 - Na+ transporter, expressed	T
LOC_Os04g51820.1	34.14	transport.unspecified cations	moderately similar to ( 245) AT4G10310 | Symbols: HKT1, ATHKT1 | HKT1 (HIGH-AFFINITY K+ TRANSPORTER 1); sodium ion transmembrane transporter | chr4:6392008-6395667 FORWARDhighly similar to ( 893) HKT4_ORYSA Cation transporter HKT4 (OsHKT4) - Oryza sativa (Rice) TrkH protein|OsHKT1;1 - Na+ transporter, expressed	T
LOC_Os04g54590.2	35.2	not assigned.unknown	protein|expressed protein	T
LOC_Os04g54590.1	35.2	not assigned.unknown	protein|expressed protein	T
LOC_Os02g32504.2	35.2	not assigned.unknown	moderately similar to ( 499) AT5G47900 | Symbols: | unknown protein | chr5:19392556-19394963 FORWARD COG4299 protein|heparan-alpha-glucosaminide N-acetyltransferase, putative, expressed	T
LOC_Os02g32504.1	35.2	not assigned.unknown	highly similar to ( 527) AT5G47900 | Symbols: | unknown protein | chr5:19392556-19394963 FORWARD COG4299 protein|heparan-alpha-glucosaminide N-acetyltransferase, putative, expressed	T
LOC_Os09g25850.1	16.7	secondary metabolism.wax	highly similar to ( 729) AT5G57800 | Symbols: FLP1, YRE, CER3, WAX2 | CER3 (ECERIFERUM 3); binding / catalytic/ iron ion binding / oxidoreductase | chr5:23420589-23423832 FORWARD protein|WAX2, putative, expressed	T
LOC_Os09g38090.1	31.1	cell.organisation	highly similar to ( 540) AT1G42550 | Symbols: PMI1 | PMI1 (PLASTID MOVEMENT IMPAIRED1) | chr1:15977131-15979734 FORWARD protein|expressed protein	T
LOC_Os01g52750.1	29.5.1	protein.degradation.subtilases	highly similar to ( 721) AT5G45650 | Symbols: | subtilase family protein | chr5:18513520-18518790 REVERSEPA_subtilisin_like protein|OsSub3 - Putative Subtilisin homologue, expressed	T
LOC_Os01g52230.1	26.13	misc.acid and other phosphatases	moderately similar to ( 309) AT1G73010 | Symbols: | phosphatase | chr1:27464780-27466180 REVERSE Put_Phosphatase protein|phosphoethanolamine/phosphocholine phosphatase, putative, expressed	T
LOC_Os03g06360.1	33.2	development.late embryogenesis abundant	weakly similar to ( 129) AT3G22490 | Symbols: | late embryogenesis abundant protein, putative / LEA protein, putative | chr3:7969785-7970738 REVERSEweakly similar to ( 144) LEA34_GOSHI Late embryogenesis abundant protein D-34 (LEA D-34) - Gossypium hirsutum (Upland cotton) protein|late embryogenesis abundant protein D-34, putative, expressed	T
LOC_Os03g06360.2	35.2	not assigned.unknown	protein|late embryogenesis abundant protein D-34, putative, expressed	T
LOC_Os06g23274.1	29.5.11.4.2	protein.degradation.ubiquitin.E3.RING	moderately similar to ( 227) AT5G60580 | Symbols: | zinc finger (C3HC4-type RING finger) family protein | chr5:24354298-24356706 FORWARD protein|zinc finger, C3HC4 type, domain containing protein, expressed	T
LOC_Os08g02210.2	35.2	not assigned.unknown	moderately similar to ( 353) AT1G64680 | Symbols: | unknown protein | chr1:24036071-24037062 FORWARD protein|expressed protein	T
LOC_Os08g02210.1	35.2	not assigned.unknown	moderately similar to ( 353) AT1G64680 | Symbols: | unknown protein | chr1:24036071-24037062 FORWARD protein|expressed protein	T
LOC_Os01g67810.1	31.4	cell.vesicle transport	weakly similar to ( 109) AT5G50380 | Symbols: ATEXO70F1 | ATEXO70F1 (exocyst subunit EXO70 family protein F1); protein binding | chr5:20516382-20518433 REVERSE Exo70 protein|transposon protein, putative, unclassified, expressed	T
LOC_Os09g27320.1	35.2	not assigned.unknown	protein|ZOS9-13 - C2H2 zinc finger protein, expressed	T
LOC_Os02g34930.1	35.2	not assigned.unknown	protein|expressed protein	T
LOC_Os09g25100.1	29.4	protein.postranslational modification	moderately similar to ( 449) AT4G30960 | Symbols: CIPK6, SIP3, SNRK3.14, ATCIPK6 | SIP3 (SOS3-INTERACTING PROTEIN 3); ATP binding / kinase/ protein kinase/ protein serine/threonine kinase | chr4:15067400-15068725 FORWARDmoderately similar to ( 372) CIPK1_ORYSA CIPK-like protein 1 (EC 2.7.11.1) (OsCK1) - Oryza sativa (Rice) S_TKc S_TKc Pkinase SPS1 Pkinase_Tyr TyrKc PTKc PTKc_Abl PTKc_Csk_like PTK…	T
LOC_Os09g25150.3	26.11.1	misc.alcohol dehydrogenases	moderately similar to ( 258) AT1G15950 | Symbols: CCR1, IRX4, ATCCR1 | CCR1 (CINNAMOYL COA REDUCTASE 1); cinnamoyl-CoA reductase | chr1:5478855-5481949 FORWARDvery weakly similar to (97.8) DFRA_HORVU Dihydroflavonol-4-reductase (EC 1.1.1.219) (DFR) (Dihydrokaempferol 4-reductase) - Hordeum vulgare (Barley) protein|cinnamoyl-CoA reductase, putative, expressed	T
LOC_Os09g25150.1	26.11.1	misc.alcohol dehydrogenases	moderately similar to ( 409) AT1G15950 | Symbols: CCR1, IRX4, ATCCR1 | CCR1 (CINNAMOYL COA REDUCTASE 1); cinnamoyl-CoA reductase | chr1:5478855-5481949 FORWARDweakly similar to ( 178) DFRA_DIACA Dihydroflavonol-4-reductase (EC 1.1.1.219) (DFR) (Dihydrokaempferol 4-reductase) - Dianthus caryophyllus (Carnation) (Clove pink) WcaG Epimerase protein|cinnamoyl-CoA reductase, putative, expressed	T
LOC_Os09g25150.2	26.11.1	misc.alcohol dehydrogenases	moderately similar to ( 347) AT1G15950 | Symbols: CCR1, IRX4, ATCCR1 | CCR1 (CINNAMOYL COA REDUCTASE 1); cinnamoyl-CoA reductase | chr1:5478855-5481949 FORWARDweakly similar to ( 164) DFRA_VITVI Dihydroflavonol-4-reductase (EC 1.1.1.219) (DFR) (Dihydrokaempferol 4-reductase) - Vitis vinifera (Grape) WcaG Epimerase protein|cinnamoyl-CoA reductase, putative, expressed	T
LOC_Os07g28480.1	26.9	misc.glutathione S transferases	weakly similar to ( 172) AT1G17170 | Symbols: ATGSTU24, GST | ATGSTU24 (GLUTATHIONE S-TRANSFERASE TAU 24); glutathione binding / glutathione transferase | chr1:5869895-5870691 FORWARDmoderately similar to ( 217) GSTU1_ORYSA Probable glutathione S-transferase GSTU1 (EC 2.5.1.18) - Oryza sativa (Rice) GST_C_Tau GST_N_Tau Gst protein|glutathione S-transferase, putative, expressed	T
LOC_Os10g41100.1	35.2	not assigned.unknown	CCT protein|CCT motif family protein, expressed	T
LOC_Os01g32830.2	35.2	not assigned.unknown	protein|expressed protein	T
LOC_Os01g32830.1	35.2	not assigned.unknown	weakly similar to ( 152) AT1G32080 | Symbols: | membrane protein, putative | chr1:11537572-11539756 REVERSE protein|expressed protein	T
LOC_Os02g11790.1	29.5.11.4.3.2	protein.degradation.ubiquitin.E3.SCF.FBOX	weakly similar to ( 176) AT1G80440 | Symbols: | kelch repeat-containing F-box family protein | chr1:30241763-30242827 FORWARD protein|OsFBK4 - F-box domain and kelch repeat containing protein, expressed	T
LOC_Os02g09630.1	30.1	signalling.in sugar and nutrient physiology	protein|GA20292-PA, putative, expressed	T
LOC_Os01g40310.1	35.2	not assigned.unknown	very weakly similar to (94.0) AT1G74730 | Symbols: | unknown protein | chr1:28078995-28079831 FORWARDDUF1118 protein|expressed protein	T
LOC_Os07g01810.1	34.15	transport.potassium	moderately similar to ( 286) AT5G55630 | Symbols: KCO1, TPK1 | ATKCO1; calcium-activated potassium channel/ ion channel/ outward rectifier potassium channel | chr5:22531718-22532893 FORWARD protein|potassium channel protein, putative, expressed	T
LOC_Os08g06530.1	29.8	protein.assembly and cofactor ligation	moderately similar to ( 303) AT5G17170 | Symbols: ENH1 | ENH1 (enhancer of sos3-1); metal ion binding / protein binding | chr5:5649335-5650835 FORWARD protein|rubredoxin family protein, putative, expressed	T
LOC_Os05g51620.2	35.2	not assigned.unknown	highly similar to ( 748) AT3G48200 | Symbols: | unknown protein | chr3:17832949-17837371 REVERSE protein|expressed protein	T
LOC_Os05g51620.3	35.2	not assigned.unknown	highly similar to ( 674) AT3G48200 | Symbols: | unknown protein | chr3:17832949-17837371 REVERSE protein|expressed protein	T
LOC_Os05g51620.1	35.2	not assigned.unknown	highly similar to ( 770) AT3G48200 | Symbols: | unknown protein | chr3:17832949-17837371 REVERSE protein|expressed protein	T
LOC_Os06g22060.3	35.2	not assigned.unknown	highly similar to ( 770) AT1G76550 | Symbols: | pyrophosphate--fructose-6-phosphate 1-phosphotransferase alpha subunit, putative / pyrophosphate-dependent 6-phosphofructose-1-kinase, putative | chr1:28722900-28726929 REVERSEhighly similar to ( 791) PFPA_RICCO Pyrophosphate--fructose 6-phosphate 1-phosphotransferase alpha subunit (EC 2.7.1.90) (PFP) (6-phosphofructokinase, pyrophosphate dependent)…	T
LOC_Os06g22060.2	35.2	not assigned.unknown	highly similar to ( 770) AT1G76550 | Symbols: | pyrophosphate--fructose-6-phosphate 1-phosphotransferase alpha subunit, putative / pyrophosphate-dependent 6-phosphofructose-1-kinase, putative | chr1:28722900-28726929 REVERSEhighly similar to ( 791) PFPA_RICCO Pyrophosphate--fructose 6-phosphate 1-phosphotransferase alpha subunit (EC 2.7.1.90) (PFP) (6-phosphofructokinase, pyrophosphate dependent)…	T
LOC_Os06g22060.4	35.2	not assigned.unknown	highly similar to ( 770) AT1G76550 | Symbols: | pyrophosphate--fructose-6-phosphate 1-phosphotransferase alpha subunit, putative / pyrophosphate-dependent 6-phosphofructose-1-kinase, putative | chr1:28722900-28726929 REVERSEhighly similar to ( 791) PFPA_RICCO Pyrophosphate--fructose 6-phosphate 1-phosphotransferase alpha subunit (EC 2.7.1.90) (PFP) (6-phosphofructokinase, pyrophosphate dependent)…	T
LOC_Os06g22060.1	35.2	not assigned.unknown	nearly identical (1027) AT1G76550 | Symbols: | pyrophosphate--fructose-6-phosphate 1-phosphotransferase alpha subunit, putative / pyrophosphate-dependent 6-phosphofructose-1-kinase, putative | chr1:28722900-28726929 REVERSEnearly identical (1056) PFPA_RICCO Pyrophosphate--fructose 6-phosphate 1-phosphotransferase alpha subunit (EC 2.7.1.90) (PFP) (6-phosphofructokinase, pyrophosphate dependent) (…	T
LOC_Os06g22060.5	35.2	not assigned.unknown	highly similar to ( 770) AT1G76550 | Symbols: | pyrophosphate--fructose-6-phosphate 1-phosphotransferase alpha subunit, putative / pyrophosphate-dependent 6-phosphofructose-1-kinase, putative | chr1:28722900-28726929 REVERSEhighly similar to ( 791) PFPA_RICCO Pyrophosphate--fructose 6-phosphate 1-phosphotransferase alpha subunit (EC 2.7.1.90) (PFP) (6-phosphofructokinase, pyrophosphate dependent)…	T
LOC_Os03g29970.1	27.3.15	RNA.regulation of transcription.CCAAT box binding factor family, HAP3	weakly similar to ( 194) AT4G14540 | Symbols: NF-YB3 | NF-YB3 (NUCLEAR FACTOR Y, SUBUNIT B3); transcription factor | chr4:8344663-8345148 FORWARDweakly similar to ( 170) NFYB3_ORYSA Nuclear transcription factor Y subunit B-3 (OsNF-YB-3) (Transcriptional activator HAP3B) - Oryza sativa (Rice) CBFD_NFYB_HMF HHT1 protein|histone-like transcription factor and archaeal histone, putative, expressed	T
LOC_Os02g04510.1	30.11	signalling.light	highly similar to ( 788) AT1G16720 | Symbols: HCF173 | HCF173 (high chlorophyll fluorescence phenotype 173); binding / catalytic/ transcription repressor | chr1:5723161-5726248 FORWARD CIA30 protein|UOS1, putative, expressed	T
LOC_Os12g17600.1	1.3.2	PS.calvin cycle.rubisco small subunit	moderately similar to ( 218) AT1G67090 | Symbols: RBCS1A | RBCS1A (RIBULOSE BISPHOSPHATE CARBOXYLASE SMALL CHAIN 1A); copper ion binding / ribulose-bisphosphate carboxylase | chr1:25048590-25049249 REVERSEmoderately similar to ( 325) RBS1_ORYSA Ribulose bisphosphate carboxylase small chain, chloroplast precursor (EC 4.1.1.39) (RuBisCO small subunit) (Ribulose bisphosphate carboxylase small chain …	T
LOC_Os12g17600.2	1.3.2	PS.calvin cycle.rubisco small subunit	weakly similar to ( 157) AT1G67090 | Symbols: RBCS1A | RBCS1A (RIBULOSE BISPHOSPHATE CARBOXYLASE SMALL CHAIN 1A); copper ion binding / ribulose-bisphosphate carboxylase | chr1:25048590-25049249 REVERSEmoderately similar to ( 255) RBS1_ORYSA Ribulose bisphosphate carboxylase small chain, chloroplast precursor (EC 4.1.1.39) (RuBisCO small subunit) (Ribulose bisphosphate carboxylase small chain C) (…	T
LOC_Os01g66860.4	29.4	protein.postranslational modification	moderately similar to ( 473) AT2G31800 | Symbols: | ankyrin protein kinase, putative | chr2:13520605-13523646 REVERSE TyrKc Pkinase_Tyr S_TKc S_TKc PTKc Pkinase PTKc_Csk_like PTKc_Tec_Rlk PTKc_Tec_like ANK PTKc_EphR PTKc_Jak_rpt2 PTKc_Src_like PTKc_DDR PTKc_Ack_like PTKc_Fes_like protein|serine/threonine protein kinase, putative, expressed	T
LOC_Os01g66860.2	29.4	protein.postranslational modification	highly similar to ( 604) AT2G31800 | Symbols: | ankyrin protein kinase, putative | chr2:13520605-13523646 REVERSEvery weakly similar to (91.7) KPRO_MAIZE Putative receptor protein kinase ZmPK1 precursor (EC 2.7.11.1) - Zea mays (Maize) S_TKc TyrKc S_TKc Pkinase_Tyr PTKc Pkinase PTKc_Csk_like PTKc_Jak_rpt2 PTKc_Src_like PTKc_EphR PTKc_Ack_like PTKc_InsR_like PTKc_Fes_like PTKc_Ror PTKc_Srm_Brk PTK…	T
LOC_Os01g66860.3	29.4	protein.postranslational modification	highly similar to ( 607) AT2G31800 | Symbols: | ankyrin protein kinase, putative | chr2:13520605-13523646 REVERSEvery weakly similar to (91.3) KPRO_MAIZE Putative receptor protein kinase ZmPK1 precursor (EC 2.7.11.1) - Zea mays (Maize) S_TKc TyrKc S_TKc Pkinase_Tyr PTKc Pkinase PTKc_Csk_like PTKc_Jak_rpt2 PTKc_EphR PTKc_Src_like PTKc_Ack_like PTKc_InsR_like PTKc_Fes_like PTKc_Ror PTKc_Srm_Brk PTK…	T
LOC_Os04g35100.1	30.6	signalling.MAP kinases	moderately similar to ( 474) AT1G49740 | Symbols: | phospholipase C/ phosphoric diester hydrolase | chr1:18407728-18409468 FORWARD protein|phospholipase C, putative, expressed	T
LOC_Os03g60560.1	35.2	not assigned.unknown	protein|ZOS3-21 - C2H2 zinc finger protein, expressed	T
LOC_Os05g23880.1	17.7.1.2	hormone metabolism.jasmonate.synthesis-degradation.lipoxygenase	highly similar to ( 733) AT3G22400 | Symbols: LOX5 | LOX5; electron carrier/ iron ion binding / lipoxygenase/ metal ion binding / oxidoreductase, acting on single donors with incorporation of molecular oxygen, incorporation of two atoms of oxygen | chr3:7927011-7931167 FORWARDhighly similar to ( 719) LOX1_SOLTU Lipoxygenase 1 (EC 1.13.11.12) - Solanum tuberosum (Potato)Lipoxygenase PLAT_LH2 prote…	T
LOC_Os12g02380.1	29.2.4	protein.synthesis.elongation	moderately similar to ( 301) AT3G08740 | Symbols: | elongation factor P (EF-P) family protein | chr3:2654788-2656154 REVERSEPRK00529 Efp PRK04542 PRK12426 EFP_N Elong-fact-P_C protein|elongation factor P, putative, expressed	T
LOC_Os01g08650.1	35.2	not assigned.unknown	DUF1618 protein|expressed protein	T
LOC_Os01g08650.2	35.2	not assigned.unknown	DUF1618 protein|expressed protein	T
LOC_Os06g04230.1	35.2	not assigned.unknown	protein|expressed protein	T
LOC_Os01g47610.1	11.9.2.1	lipid metabolism.lipid degradation.lipases.triacylglycerol lipase	moderately similar to ( 342) AT5G50890 | Symbols: | LOCATED IN: cellular_component unknown; EXPRESSED IN: 17 plant structures; EXPRESSED DURING: 13 growth stages; BEST Arabidopsis thaliana protein match is: lipase class 3 family protein (TAIR:AT2G05260.1); Has 115 Blast hits to 115 proteins in 7 species: Archae - 0; Bacteria - 0; Metazoa - 0; Fungi - 0; Plants - 115; Viruses - 0; Other Eukaryotes…	T
LOC_Os01g65904.1	35.2	not assigned.unknown	protein|expressed protein	T
LOC_Os01g08130.1	30.11	signalling.light	weakly similar to ( 127) AT3G15570 | Symbols: | phototropic-responsive NPH3 family protein | chr3:5270267-5271700 REVERSENPH3 protein|phototropic-responsive NPH3 family protein, putative, expressed	T
LOC_Os01g71190.1	1.1.1.2	PS.lightreaction.photosystem II.PSII polypeptide subunits	weakly similar to ( 191) AT4G28660 | Symbols: PSB28 | PSB28 (PHOTOSYSTEM II REACTION CENTER PSB28 PROTEIN) | chr4:14150008-14150933 FORWARDpsbW Psb28 protein|photosystem II reaction center PSB28 protein, chloroplast precursor, putative, expressed	T
LOC_Os06g39875.1	30.5	signalling.G-proteins	moderately similar to ( 388) AT5G55190 | Symbols: RAN3, ATRAN3 | RAN3 (RAN GTPASE 3); GTP binding / GTPase/ protein binding | chr5:22392285-22393957 FORWARDmoderately similar to ( 386) RANA1_TOBAC GTP-binding nuclear protein Ran-A1 - Nicotiana tabacum (Common tobacco) Ran RAN Ras Rab RAB Ras_like_GTPase Rab32_Rab38 Rab4 Rab18 Rab5_related Rab23_lke Ras COG1100 Rab11_like Rab19 Rab7 Rab6 Rab1_Ypt1…	T
LOC_Os07g28614.1	35.2	not assigned.unknown	protein|expressed protein	T
LOC_Os01g28840.1	34.9	transport.metabolite transporters at the mitochondrial membrane	highly similar to ( 569) AT5G24030 | Symbols: SLAH3 | SLAH3 (SLAC1 HOMOLOGUE 3); transporter | chr5:8118618-8120993 REVERSEC4dic_mal_tran PRK10764 TehA protein|C4-dicarboxylate transporter/malic acid transport protein, expressed	T
LOC_Os09g28390.1	26.1	misc.cytochrome P450	highly similar to ( 603) AT3G19270 | Symbols: CYP707A4 | CYP707A4; (+)-abscisic acid 8-hydroxylase/ oxygen binding | chr3:6673885-6676400 REVERSEmoderately similar to ( 253) C85A_PHAVU Cytochrome P450 85A (EC 1.14.-.-) (C6-oxidase) - Phaseolus vulgaris (Kidney bean) (French bean) p450 CypX protein|cytochrome P450, putative, expressed	T
LOC_Os01g09370.1	31.1	cell.organisation	weakly similar to ( 140) AT3G04710 | Symbols: | ankyrin repeat family protein | chr3:1278229-1280942 FORWARD protein|ankyrin repeat domain-containing protein 28, putative, expressed	T
LOC_Os07g49110.1	35.2	not assigned.unknown	nearly identical (1118) AT3G08840 | Symbols: | D-alanine--D-alanine ligase family | chr3:2680568-2686157 REVERSEddl DdlA ddl protein|D-alanine--D-alanine ligase family, putative, expressed	T
LOC_Os07g38230.1	35.2	not assigned.unknown	weakly similar to ( 196) AT5G19855 | Symbols: | unknown protein | chr5:6712166-6713445 REVERSE protein|expressed protein	T
LOC_Os06g39270.1	26.2	misc.UDP glucosyl and glucoronyl transferases	moderately similar to ( 276) AT1G05560 | Symbols: UGT1, UGT75B1 | UGT75B1 (UDP-GLUCOSYLTRANSFERASE 75B1); UDP-glucose:4-aminobenzoate acylglucosyltransferase/ UDP-glucosyltransferase/ UDP-glycosyltransferase/ abscisic acid glucosyltransferase/ transferase, transferring glycosyl groups | chr1:1645674-1647083 REVERSEweakly similar to ( 189) IAAG_MAIZE Indole-3-acetate beta-glucosyltransferase (EC 2…	T
LOC_Os02g26430.1	27.3.32	RNA.regulation of transcription.WRKY domain transcription factor family	weakly similar to ( 122) AT4G31550 | Symbols: WRKY11, ATWRKY11 | WRKY11; calmodulin binding / transcription factor | chr4:15290065-15291458 REVERSEWRKY protein|WRKY42, expressed	T
LOC_Os01g73280.1	35.2	not assigned.unknown	weakly similar to ( 103) NPL4_ORYSA NPL4-like protein - Oryza sativa (Rice) protein|expressed protein	T
LOC_Os04g36720.1	15.1	metal handling.acquisition	highly similar to ( 692) AT5G49740 | Symbols: ATFRO7, FRO7 | ATFRO7 (FERRIC REDUCTION OXIDASE 7); ferric-chelate reductase/ oxidoreductase | chr5:20205549-20208628 REVERSE Ferric_reduct protein|ferric-chelate reductase, putative, expressed	T
LOC_Os04g38410.1	1.1.1.1	PS.lightreaction.photosystem II.LHC-II	moderately similar to ( 356) AT1G15820 | Symbols: LHCB6, CP24 | LHCB6 (LIGHT HARVESTING COMPLEX PSII SUBUNIT 6); chlorophyll binding | chr1:5446685-5447676 REVERSEmoderately similar to ( 331) CB4_SPIOL Chlorophyll a-b binding protein CP24, chloroplast precursor - Spinacia oleracea (Spinach)Chloroa_b-bind protein|chlorophyll A-B binding protein, putative, expressed	T
LOC_Os01g67120.2	26.23	misc.rhodanese	moderately similar to ( 290) AT3G59780 | Symbols: | FUNCTIONS IN: molecular_function unknown; INVOLVED IN: biological_process unknown; LOCATED IN: nucleus, chloroplast; EXPRESSED IN: guard cell; BEST Arabidopsis thaliana protein match is: CaS (Calcium sensing receptor) (TAIR:AT5G23060.1); Has 1338 Blast hits to 316 proteins in 95 species: Archae - 0; Bacteria - 274; Metazoa - 264; Fungi - 88; Pla…	T
LOC_Os01g67120.1	26.23	misc.rhodanese	moderately similar to ( 360) AT3G59780 | Symbols: | FUNCTIONS IN: molecular_function unknown; INVOLVED IN: biological_process unknown; LOCATED IN: nucleus, chloroplast; EXPRESSED IN: guard cell; BEST Arabidopsis thaliana protein match is: CaS (Calcium sensing receptor) (TAIR:AT5G23060.1); Has 1338 Blast hits to 316 proteins in 95 species: Archae - 0; Bacteria - 274; Metazoa - 264; Fungi - 88; Pla…	T
LOC_Os06g24040.1	35.2	not assigned.unknown	protein|expressed protein	T
LOC_Os09g35030.1	27.3.3	RNA.regulation of transcription.AP2/EREBP, APETALA2/Ethylene-responsive element binding protein family	weakly similar to ( 119) AT4G25480 | Symbols: DREB1A, CBF3, ATCBF3 | DREB1A (DEHYDRATION RESPONSE ELEMENT B1A); DNA binding / transcription activator/ transcription factor | chr4:13018353-13019003 REVERSE protein|dehydration-responsive element-binding protein, putative, expressed	T
LOC_Os08g06630.3	27.2	RNA.transcription	moderately similar to ( 209) AT1G64860 | Symbols: SIGA, SIG1, SIG2, SIGB, RPOD1 | SIGA (SIGMA FACTOR A); DNA binding / DNA-directed RNA polymerase/ sigma factor/ transcription factor | chr1:24098497-24100746 FORWARDPRK07406 PRK07405 PRK05949 PRK07598 RpoD PRK05901 PRK07921 PRK05657 PRK05658 PRK09210 protein|RNA polymerase sigma factor, putative, expressed	T
LOC_Os08g06630.1	27.2	RNA.transcription	moderately similar to ( 396) AT1G64860 | Symbols: SIGA, SIG1, SIG2, SIGB, RPOD1 | SIGA (SIGMA FACTOR A); DNA binding / DNA-directed RNA polymerase/ sigma factor/ transcription factor | chr1:24098497-24100746 FORWARDRpoD PRK07406 PRK05901 PRK07598 PRK07405 PRK05949 PRK07921 PRK05658 PRK09210 PRK05657 PRK06596 FliA rpoH2 PRK08215 PRK05572 protein|RNA polymerase sigma factor, putative, expressed	T
LOC_Os07g14890.1	35.2	not assigned.unknown	protein|expressed protein	T
LOC_Os07g14890.2	35.2	not assigned.unknown	protein|expressed protein	T
LOC_Os03g37878.1	35.2	not assigned.unknown	protein|expressed protein	T
LOC_Os09g34140.2	35.2	not assigned.unknown	protein|expressed protein	T
LOC_Os09g34140.1	35.2	not assigned.unknown	protein|expressed protein	T
LOC_Os07g28610.1	1.1.2.2	PS.lightreaction.photosystem I.PSI polypeptide subunits	very weakly similar to (98.2) AT2G46820 | Symbols: PTAC8, TMP14, PSAP, PSI-P | PSI-P (PHOTOSYSTEM I P SUBUNIT); DNA binding | chr2:19243729-19244870 FORWARD protein|expressed protein	T
LOC_Os07g28610.2	1.1.2.2	PS.lightreaction.photosystem I.PSI polypeptide subunits	very weakly similar to (98.2) AT2G46820 | Symbols: PTAC8, TMP14, PSAP, PSI-P | PSI-P (PHOTOSYSTEM I P SUBUNIT); DNA binding | chr2:19243729-19244870 FORWARD protein|expressed protein	T
LOC_Os07g28610.3	35.2	not assigned.unknown	protein|expressed protein	T
LOC_Os06g44450.1	33.99	development.unspecified	very weakly similar to (80.9) AT3G02380 | Symbols: COL2 | COL2 (constans-like 2); transcription factor/ zinc ion binding | chr3:487438-488624 REVERSECCT protein|CCT/B-box zinc finger protein, putative, expressed	T
LOC_Os06g40640.1	1.3.6	PS.calvin cycle.aldolase	highly similar to ( 571) AT4G26530 | Symbols: | fructose-bisphosphate aldolase, putative | chr4:13391566-13392937 FORWARDhighly similar to ( 541) ALF1_PEA Fructose-bisphosphate aldolase, cytoplasmic isozyme 1 (EC 4.1.2.13) - Pisum sativum (Garden pea) Glycolytic FBP_aldolase_I_a COG3588 FBP_aldolase_I PRK05377 protein|fructose-bisphospate aldolase isozyme, putative, expressed	T
LOC_Os06g40640.4	1.3.6	PS.calvin cycle.aldolase	moderately similar to ( 396) AT4G26530 | Symbols: | fructose-bisphosphate aldolase, putative | chr4:13391566-13392937 FORWARDmoderately similar to ( 389) ALF1_PEA Fructose-bisphosphate aldolase, cytoplasmic isozyme 1 (EC 4.1.2.13) - Pisum sativum (Garden pea) Glycolytic FBP_aldolase_I_a COG3588 FBP_aldolase_I protein|fructose-bisphospate aldolase isozyme, putative, expressed	T
LOC_Os06g40640.3	1.3.6	PS.calvin cycle.aldolase	highly similar to ( 574) AT4G26530 | Symbols: | fructose-bisphosphate aldolase, putative | chr4:13391566-13392937 FORWARDhighly similar to ( 547) ALF1_PEA Fructose-bisphosphate aldolase, cytoplasmic isozyme 1 (EC 4.1.2.13) - Pisum sativum (Garden pea) Glycolytic FBP_aldolase_I_a COG3588 FBP_aldolase_I protein|fructose-bisphospate aldolase isozyme, putative, expressed	T
LOC_Os06g40640.2	1.3.6	PS.calvin cycle.aldolase	highly similar to ( 574) AT4G26530 | Symbols: | fructose-bisphosphate aldolase, putative | chr4:13391566-13392937 FORWARDhighly similar to ( 547) ALF1_PEA Fructose-bisphosphate aldolase, cytoplasmic isozyme 1 (EC 4.1.2.13) - Pisum sativum (Garden pea) Glycolytic FBP_aldolase_I_a COG3588 FBP_aldolase_I protein|fructose-bisphospate aldolase isozyme, putative, expressed	T
LOC_Os07g34570.2	18.2	Co-factor and vitamine metabolism.thiamine	moderately similar to ( 422) AT5G54770 | Symbols: THI1, TZ, THI4 | THI1; protein homodimerization | chr5:22246634-22247891 FORWARDmoderately similar to ( 454) THI41_MAIZE Thiazole biosynthetic enzyme 1-1, chloroplast precursor - Zea mays (Maize) Thi4 THI4 PRK04176 protein|FAD dependent oxidoreductase domain containing protein, expressed	T
LOC_Os07g34570.1	18.2	Co-factor and vitamine metabolism.thiamine	moderately similar to ( 486) AT5G54770 | Symbols: THI1, TZ, THI4 | THI1; protein homodimerization | chr5:22246634-22247891 FORWARDhighly similar to ( 519) THI41_MAIZE Thiazole biosynthetic enzyme 1-1, chloroplast precursor - Zea mays (Maize) Thi4 THI4 PRK04176 protein|FAD dependent oxidoreductase domain containing protein, expressed	T
LOC_Os04g53680.1	31.3	cell.cycle	very weakly similar to ( 100) AT3G21870 | Symbols: CYCP2;1 | CYCP2;1 (cyclin p2;1); cyclin-dependent protein kinase | chr3:7703927-7704813 REVERSE Cyclin protein|cyclin, putative, expressed	T
LOC_Os07g05000.1	3.5	minor CHO metabolism.others	highly similar to ( 555) AT1G06690 | Symbols: | aldo/keto reductase family protein | chr1:2049742-2052039 REVERSEvery weakly similar to (81.6) A115_TOBAC Auxin-induced protein PCNT115 - Nicotiana tabacum (Common tobacco) Tas Aldo_ket_red ARA1 PRK09912 COG4989 PRK10625 protein|oxidoreductase, aldo/keto reductase family protein, putative, expressed	T
LOC_Os06g01850.1	1.1.5.3	PS.lightreaction.other electron carrier (ox/red).ferredoxin reductase	highly similar to ( 551) AT1G20020 | Symbols: ATLFNR2 | FNR2 (FERREDOXIN-NADP(+)-OXIDOREDUCTASE 2); NADPH dehydrogenase/ oxidoreductase/ poly(U) binding | chr1:6942851-6944868 FORWARDhighly similar to ( 656) FENR1_ORYSA Ferredoxin--NADP reductase, leaf isozyme, chloroplast precursor (EC 1.18.1.2) (FNR) - Oryza sativa (Rice) CysJ NAD_binding_1 PRK06214 cysJ protein|ferredoxin--NADP reductase, chlo…	T
LOC_Os03g28270.1	30.2.11	signalling.receptor kinases.leucine rich repeat XI	highly similar to ( 609) AT1G74360 | Symbols: | leucine-rich repeat transmembrane protein kinase, putative | chr1:27954299-27957911 FORWARDmoderately similar to ( 220) RPK1_IPONI Receptor-like protein kinase precursor (EC 2.7.11.1) - Ipomoea nil (Japanese morning glory) (Pharbitis nil) protein|Leucine Rich Repeat family protein, expressed	T
LOC_Os06g15330.1	27.3.7	RNA.regulation of transcription.C2C2(Zn) CO-like, Constans-like zinc finger family	weakly similar to ( 191) AT1G25440 | Symbols: | zinc finger (B-box type) family protein | chr1:8933939-8935284 REVERSE protein|CCT/B-box zinc finger protein, putative, expressed	T
LOC_Os06g24070.1	27.3.20	RNA.regulation of transcription.G2-like transcription factor family, GARP	weakly similar to ( 177) AT2G20570 | Symbols: GPRI1, GLK1 | GPRI1 (GBFS PRO-RICH REGION-INTERACTING FACTOR 1); transcription factor/ transcription regulator | chr2:8855486-8857522 FORWARD protein|myb-like DNA-binding domain containing protein, expressed	T
LOC_Os10g01044.2	30.11	signalling.light	moderately similar to ( 353) AT3G18890 | Symbols: | binding / catalytic/ coenzyme binding | chr3:6511169-6514729 FORWARD protein|isoflavone reductase, putative, expressed	T
LOC_Os10g01044.1	30.11	signalling.light	moderately similar to ( 352) AT3G18890 | Symbols: | binding / catalytic/ coenzyme binding | chr3:6511169-6514729 FORWARD protein|isoflavone reductase, putative, expressed	T
LOC_Os10g01044.3	30.11	signalling.light	moderately similar to ( 205) AT3G18890 | Symbols: | binding / catalytic/ coenzyme binding | chr3:6511169-6514729 FORWARD protein|isoflavone reductase, putative, expressed	T
LOC_Os01g03549.1	35.2	not assigned.unknown	highly similar to ( 574) AT1G23010 | Symbols: LPR1 | LPR1 (Low Phosphate Root1); copper ion binding / oxidoreductase, acting on diphenols and related substances as donors, oxygen as acceptor | chr1:8147353-8149580 FORWARDSufI PRK10965 protein|multi-copper oxidase type I family protein, putative, expressed	T
LOC_Os12g32610.1	35.2	not assigned.unknown	protein|expressed protein	T
LOC_Os05g50930.1	27.2	RNA.transcription	moderately similar to ( 404) AT5G24120 | Symbols: SIGE, SIG5, ATSIG5 | SIGE (SIGMA FACTOR E); DNA binding / DNA-directed RNA polymerase/ sigma factor/ transcription factor | chr5:8157794-8159746 REVERSEPRK05949 RpoD PRK07405 PRK05901 PRK07406 PRK09210 PRK05658 PRK07598 PRK05657 PRK07921 FliA PRK05572 protein|RNA polymerase sigma factor, putative, expressed	T
LOC_Os05g50930.2	27.2	RNA.transcription	moderately similar to ( 308) AT5G24120 | Symbols: SIGE, SIG5, ATSIG5 | SIGE (SIGMA FACTOR E); DNA binding / DNA-directed RNA polymerase/ sigma factor/ transcription factor | chr5:8157794-8159746 REVERSEPRK05949 PRK07405 PRK07406 RpoD PRK05901 PRK07598 PRK05657 PRK09210 PRK05658 protein|RNA polymerase sigma factor, putative, expressed	T
LOC_Os09g12540.1	1.1.1.1	PS.lightreaction.photosystem II.LHC-II	moderately similar to ( 398) AT1G76570 | Symbols: | chlorophyll A-B binding family protein | chr1:28729132-28730754 FORWARDweakly similar to ( 200) CB25_NICPL Chlorophyll a-b binding protein E, chloroplast precursor (LHCII type I CAB-E) (LHCP) - Nicotiana plumbaginifolia (Leadwort-leaved tobacco)Chloroa_b-bind protein|chlorophyll A-B binding protein, putative, expressed	T
LOC_Os10g37180.1	1.2.4.4	PS.photorespiration.glycine cleavage.H protein	moderately similar to ( 217) AT1G32470 | Symbols: | glycine cleavage system H protein, mitochondrial, putative | chr1:11739479-11740246 REVERSEmoderately similar to ( 302) GCSH_ORYSA Glycine cleavage system H protein, mitochondrial precursor - Oryza sativa (Rice) PRK01202 GCV_H GcvH protein|glycine cleavage system H protein, putative, expressed	T
LOC_Os12g23180.1	27.3.99	RNA.regulation of transcription.unclassified	highly similar to ( 600) AT1G09340 | Symbols: CRB, CSP41B | CRB (CHLOROPLAST RNA BINDING); binding / catalytic/ coenzyme binding | chr1:3015473-3018035 FORWARDWcaG Epimerase protein|3-beta hydroxysteroid dehydrogenase/isomerase family protein, putative, expressed	T
LOC_Os07g10050.1	27.2	RNA.transcription	very weakly similar to (85.1) RRPO_OENBE RNA-directed DNA polymerase homolog (Reverse transcriptase homolog) - Oenothera bertiana (Berteros evening primrose)RT_LTR rve RVT_1 PRK07238 protein|retrotransposon protein, putative, unclassified, expressed	T
LOC_Os06g08470.1	35.2	not assigned.unknown	weakly similar to ( 157) AT4G30993 | Symbols: | unknown protein | chr4:15098201-15099422 FORWARD protein|expressed protein	T
LOC_Os01g69080.1	11.1.15	lipid metabolism.FA synthesis and FA elongation.ACP desaturase	highly similar to ( 604) AT2G43710 | Symbols: SSI2, FAB2 | SSI2; acyl-[acyl-carrier-protein] desaturase/ stearoyl-CoA 9-desaturase | chr2:18120107-18122495 FORWARDhighly similar to ( 613) STAD_RICCO Acyl-[acyl-carrier-protein] desaturase, chloroplast precursor (EC 1.14.19.2) (Stearoyl-ACP desaturase) (Delta(9) stearoyl-acyl carrier protein desaturase) - Ricinus communis (Castor bean)FA_desaturase…	T
LOC_Os10g35644.3	35.2	not assigned.unknown	weakly similar to ( 144) AT1G28100 | Symbols: | unknown protein | chr1:9802120-9803775 FORWARD protein|expressed protein	T
LOC_Os10g35644.2	35.2	not assigned.unknown	weakly similar to ( 179) AT1G28100 | Symbols: | unknown protein | chr1:9802120-9803775 FORWARD protein|expressed protein	T
LOC_Os10g35644.1	35.2	not assigned.unknown	moderately similar to ( 293) AT1G28100 | Symbols: | unknown protein | chr1:9802120-9803775 FORWARD protein|expressed protein	T
LOC_Os03g03670.1	35.2	not assigned.unknown	moderately similar to ( 243) AT4G38225 | Symbols: | unknown protein | chr4:17927230-17928613 FORWARD protein|expressed protein	T
LOC_Os02g44654.2	26.1	misc.cytochrome P450	highly similar to ( 750) AT1G01600 | Symbols: CYP86A4 | CYP86A4; fatty acid (omega-1)-hydroxylase/ oxygen binding | chr1:219200-220994 FORWARDweakly similar to ( 107) C75A3_PETHY Flavonoid 3,5-hydroxylase 2 (EC 1.14.13.88) (F35H) (Cytochrome P450 75A3) (CYPLXXVA3) - Petunia hybrida (Petunia) p450 CypX protein|cytochrome P450, putative, expressed	T
LOC_Os02g44654.1	26.1	misc.cytochrome P450	highly similar to ( 750) AT1G01600 | Symbols: CYP86A4 | CYP86A4; fatty acid (omega-1)-hydroxylase/ oxygen binding | chr1:219200-220994 FORWARDweakly similar to ( 107) C75A3_PETHY Flavonoid 3,5-hydroxylase 2 (EC 1.14.13.88) (F35H) (Cytochrome P450 75A3) (CYPLXXVA3) - Petunia hybrida (Petunia) p450 CypX protein|cytochrome P450, putative, expressed	T
LOC_Os02g07360.1	33.99	development.unspecified	highly similar to ( 699) AT2G35130 | Symbols: | pentatricopeptide (PPR) repeat-containing protein | chr2:14807589-14810164 REVERSEweakly similar to ( 168) RF1_ORYSA Rf1 protein, mitochondrial precursor (PPR protein) (Fertility restorer) (Restorer for CMS) - Oryza sativa (Rice) protein|pentatricopeptide containing protein, putative, expressed	T
LOC_Os01g13000.1	17.5.3	hormone metabolism.ethylene.induced-regulated-responsive-activated	weakly similar to ( 145) AT4G29100 | Symbols: | ethylene-responsive family protein | chr4:14341140-14344575 FORWARD protein|ethylene-responsive protein related, putative, expressed	T
LOC_Os04g01600.2	1.2.6	PS.photorespiration.hydroxypyruvate reductase	moderately similar to ( 252) AT2G45630 | Symbols: | oxidoreductase family protein | chr2:18796000-18797089 FORWARD LdhA 2-Hacid_dh SerA 2-Hacid_dh_C PRK08410 PRK06487 PRK07574 PRK06932 PRK11790 PRK12480 PRK08605 PRK06436 PRK00257 protein|erythronate-4-phosphate dehydrogenase domain containing protein, expressed	T
LOC_Os04g01600.1	1.2.6	PS.photorespiration.hydroxypyruvate reductase	moderately similar to ( 252) AT2G45630 | Symbols: | oxidoreductase family protein | chr2:18796000-18797089 FORWARD LdhA 2-Hacid_dh SerA 2-Hacid_dh_C PRK08410 PRK06487 PRK07574 PRK06932 PRK11790 PRK12480 PRK08605 PRK06436 PRK00257 protein|erythronate-4-phosphate dehydrogenase domain containing protein, expressed	T
LOC_Os01g26039.1	11.7	lipid metabolism.unassigned	highly similar to ( 778) AT1G54570 | Symbols: | esterase/lipase/thioesterase family protein | chr1:20380649-20384953 REVERSE protein|expressed protein	T
LOC_Os02g51080.1	16.1.1	secondary metabolism.isoprenoids.non-mevalonate pathway	highly similar to ( 637) AT1G74470 | Symbols: | geranylgeranyl reductase | chr1:27991248-27992845 FORWARDFixC UbiH protein|FAD binding domain containing protein, expressed	T
LOC_Os11g13890.6	1.1.1.1	PS.lightreaction.photosystem II.LHC-II	moderately similar to ( 256) AT4G10340 | Symbols: LHCB5 | LHCB5 (LIGHT HARVESTING COMPLEX OF PHOTOSYSTEM II 5); chlorophyll binding | chr4:6408200-6409496 FORWARDweakly similar to ( 132) CB2_PHYPA Chlorophyll a-b binding protein, chloroplast precursor (LHCII type I CAB) (LHCP) - Physcomitrella patens (Moss)Chloroa_b-bind protein|chlorophyll A-B binding protein, putative, expressed	T
LOC_Os11g13890.4	1.1.1.1	PS.lightreaction.photosystem II.LHC-II	moderately similar to ( 364) AT4G10340 | Symbols: LHCB5 | LHCB5 (LIGHT HARVESTING COMPLEX OF PHOTOSYSTEM II 5); chlorophyll binding | chr4:6408200-6409496 FORWARDweakly similar to ( 186) CB2B_PINSY Chlorophyll a-b binding protein type 2 member 1B, chloroplast precursor (Chlorophyll a-b binding protein type II 1B) (CAB) (LHCP) - Pinus sylvestris (Scots pine)Chloroa_b-bind protein|chlorophyll A-B b…	T
LOC_Os11g13890.2	1.1.1.1	PS.lightreaction.photosystem II.LHC-II	moderately similar to ( 246) AT4G10340 | Symbols: LHCB5 | LHCB5 (LIGHT HARVESTING COMPLEX OF PHOTOSYSTEM II 5); chlorophyll binding | chr4:6408200-6409496 FORWARDweakly similar to ( 103) CB2B_PINSY Chlorophyll a-b binding protein type 2 member 1B, chloroplast precursor (Chlorophyll a-b binding protein type II 1B) (CAB) (LHCP) - Pinus sylvestris (Scots pine)Chloroa_b-bind protein|chlorophyll A-B b…	T
LOC_Os11g13890.5	1.1.1.1	PS.lightreaction.photosystem II.LHC-II	moderately similar to ( 236) AT4G10340 | Symbols: LHCB5 | LHCB5 (LIGHT HARVESTING COMPLEX OF PHOTOSYSTEM II 5); chlorophyll binding | chr4:6408200-6409496 FORWARDweakly similar to ( 101) CB2B_PINSY Chlorophyll a-b binding protein type 2 member 1B, chloroplast precursor (Chlorophyll a-b binding protein type II 1B) (CAB) (LHCP) - Pinus sylvestris (Scots pine)Chloroa_b-bind protein|chlorophyll A-B b…	T
LOC_Os11g13890.1	1.1.1.1	PS.lightreaction.photosystem II.LHC-II	moderately similar to ( 397) AT4G10340 | Symbols: LHCB5 | LHCB5 (LIGHT HARVESTING COMPLEX OF PHOTOSYSTEM II 5); chlorophyll binding | chr4:6408200-6409496 FORWARDweakly similar to ( 192) CB2B_PINSY Chlorophyll a-b binding protein type 2 member 1B, chloroplast precursor (Chlorophyll a-b binding protein type II 1B) (CAB) (LHCP) - Pinus sylvestris (Scots pine)Chloroa_b-bind protein|chlorophyll A-B b…	T
LOC_Os03g59090.2	35.2	not assigned.unknown	protein|retrotransposon protein, putative, unclassified, expressed	T
LOC_Os03g59090.1	35.2	not assigned.unknown	protein|retrotransposon protein, putative, unclassified, expressed	T
LOC_Os02g49260.1	34.2	transport.sugars	moderately similar to ( 448) AT5G55950 | Symbols: | transporter-related | chr5:22658411-22660253 REVERSE protein|transporter-related, putative, expressed	T
LOC_Os08g40160.1	1.1.1.2	PS.lightreaction.photosystem II.PSII polypeptide subunits	moderately similar to ( 239) AT1G76450 | Symbols: | oxygen-evolving complex-related | chr1:28684618-28686109 FORWARD protein|thylakoid lumen protein, chloroplast precursor, putative, expressed	T
LOC_Os06g04870.1	27.3.22	RNA.regulation of transcription.HB,Homeobox transcription factor family	weakly similar to ( 155) AT5G06710 | Symbols: HAT14 | HAT14 (HOMEOBOX FROM ARABIDOPSIS THALIANA); DNA binding / transcription factor | chr5:2069093-2070284 REVERSE protein|homeobox associated leucine zipper, putative, expressed	T
LOC_Os11g39020.1	34.16	transport.ABC transporters and multidrug resistance systems	highly similar to ( 739) AT5G64840 | Symbols: ATGCN5 | ATGCN5 (A. THALIANA GENERAL CONTROL NON-REPRESSIBLE 5); transporter | chr5:25916956-25919693 REVERSEvery weakly similar to (88.6) CYSA_CUCSA Sulfate/thiosulfate import ATP-binding protein cysA (EC 3.6.3.25) (Sulfate-transporting ATPase) - Cucumis sativus (Cucumber) Uup PRK11147 PRK11819 PRK10636 COG1123 ABCF_EF-3 ABC_tran MglA ABC_cobalt_CbiO…	T
LOC_Os03g24590.1	27.3.99	RNA.regulation of transcription.unclassified	weakly similar to ( 170) AT2G36000 | Symbols: | mitochondrial transcription termination factor-related / mTERF-related | chr2:15117181-15118333 FORWARD mTERF protein|mTERF domain containing protein, expressed	T
LOC_Os08g45190.1	1.1.40	PS.lightreaction.cyclic electron flow-chlororespiration	weakly similar to ( 124) AT2G05620 | Symbols: PGR5 | PGR5 (proton gradient regulation 5); electron carrier | chr2:2081204-2081687 REVERSE protein|PGR5, putative, expressed	T
LOC_Os02g46980.1	27.3.25	RNA.regulation of transcription.MYB domain transcription factor family	highly similar to ( 546) AT1G31920 | Symbols: | pentatricopeptide (PPR) repeat-containing protein | chr1:11461864-11463684 REVERSEvery weakly similar to (80.5) RF1_ORYSA Rf1 protein, mitochondrial precursor (PPR protein) (Fertility restorer) (Restorer for CMS) - Oryza sativa (Rice) protein|pentatricopeptide, putative, expressed	T
LOC_Os07g37620.1	35.2	not assigned.unknown	weakly similar to ( 120) AT1G61260 | Symbols: | unknown protein | chr1:22593756-22594986 REVERSEDUF761 protein|fiber expressed protein, putative, expressed	T
LOC_Os11g01140.1	29.4	protein.postranslational modification	nearly identical (1168) AT3G45780 | Symbols: PHOT1, NPH1, JK224, RPT1 | PHOT1 (PHOTOTROPIN 1); FMN binding / blue light photoreceptor/ kinase/ protein binding / protein serine/threonine kinase | chr3:16818557-16823960 FORWARDmoderately similar to ( 325) G11A_ORYSA Protein kinase G11A (EC 2.7.11.1) - Oryza sativa (Rice) S_TKc S_TKc Pkinase SPS1 Pkinase_Tyr TyrKc PTKc PTKc_Jak_rpt2 PTKc_Jak2_Jak3_r…	T
LOC_Os11g01140.2	29.4	protein.postranslational modification	nearly identical (1083) AT3G45780 | Symbols: PHOT1, NPH1, JK224, RPT1 | PHOT1 (PHOTOTROPIN 1); FMN binding / blue light photoreceptor/ kinase/ protein binding / protein serine/threonine kinase | chr3:16818557-16823960 FORWARDmoderately similar to ( 266) G11A_ORYSA Protein kinase G11A (EC 2.7.11.1) - Oryza sativa (Rice) S_TKc S_TKc Pkinase SPS1 Pkinase_Tyr TyrKc PTKc PTKc_Jak_rpt2 PTKc_Jak2_Jak3_r…	T
LOC_Os11g01140.3	29.4	protein.postranslational modification	nearly identical (1091) AT3G45780 | Symbols: PHOT1, NPH1, JK224, RPT1 | PHOT1 (PHOTOTROPIN 1); FMN binding / blue light photoreceptor/ kinase/ protein binding / protein serine/threonine kinase | chr3:16818557-16823960 FORWARDmoderately similar to ( 269) KPK1_PHAVU Protein kinase PVPK-1 (EC 2.7.11.1) - Phaseolus vulgaris (Kidney bean) (French bean) S_TKc S_TKc Pkinase SPS1 Pkinase_Tyr TyrKc PTKc P…	T
LOC_Os06g36840.1	13.1.5.3.1	amino acid metabolism.synthesis.serine-glycine-cysteine group.cysteine.OASTL	moderately similar to ( 335) AT3G59760 | Symbols: OASC, ATCS-C | OASC (O-ACETYLSERINE (THIOL) LYASE ISOFORM C); ATP binding / cysteine synthase | chr3:22072661-22075345 REVERSEmoderately similar to ( 341) CYSKP_SPIOL Cysteine synthase, chloroplast precursor (EC 2.5.1.47) (O-acetylserine sulfhydrylase) (O-acetylserine (Thiol)-lyase) (CSase B) (CS-B) (OAS-TL B) - Spinacia oleracea (Spinach) CysK PR…	T
LOC_Os07g23030.1	35.2	not assigned.unknown	protein|retrotransposon protein, putative, Ty3-gypsy subclass, expressed	T
LOC_Os07g23030.2	35.2	not assigned.unknown	protein|retrotransposon protein, putative, Ty3-gypsy subclass, expressed	T
LOC_Os07g23030.3	35.2	not assigned.unknown	protein|retrotransposon protein, putative, Ty3-gypsy subclass, expressed	T
LOC_Os10g10170.2	33.99	development.unspecified	highly similar to ( 814) AT4G34830 | Symbols: | LOCATED IN: chloroplast; EXPRESSED IN: 21 plant structures; EXPRESSED DURING: 13 growth stages; CONTAINS InterPro DOMAIN/s: Pentatricopeptide repeat (InterPro:IPR002885); BEST Arabidopsis thaliana protein match is: EMB2745 (EMBRYO DEFECTIVE 2745) (TAIR:AT5G39710.1); Has 19818 Blast hits to 5849 proteins in 171 species: Archae - 3; Bacteria - 16; Met…	T
LOC_Os10g10170.1	33.99	development.unspecified	highly similar to ( 808) AT4G34830 | Symbols: | LOCATED IN: chloroplast; EXPRESSED IN: 21 plant structures; EXPRESSED DURING: 13 growth stages; CONTAINS InterPro DOMAIN/s: Pentatricopeptide repeat (InterPro:IPR002885); BEST Arabidopsis thaliana protein match is: EMB2745 (EMBRYO DEFECTIVE 2745) (TAIR:AT5G39710.1); Has 19818 Blast hits to 5849 proteins in 171 species: Archae - 3; Bacteria - 16; Met…	T
LOC_Os10g10170.4	33.99	development.unspecified	highly similar to ( 701) AT4G34830 | Symbols: | LOCATED IN: chloroplast; EXPRESSED IN: 21 plant structures; EXPRESSED DURING: 13 growth stages; CONTAINS InterPro DOMAIN/s: Pentatricopeptide repeat (InterPro:IPR002885); BEST Arabidopsis thaliana protein match is: EMB2745 (EMBRYO DEFECTIVE 2745) (TAIR:AT5G39710.1); Has 19818 Blast hits to 5849 proteins in 171 species: Archae - 3; Bacteria - 16; Met…	T
LOC_Os10g10170.6	35.2	not assigned.unknown	weakly similar to ( 131) AT4G34830 | Symbols: | LOCATED IN: chloroplast; EXPRESSED IN: 21 plant structures; EXPRESSED DURING: 13 growth stages; CONTAINS InterPro DOMAIN/s: Pentatricopeptide repeat (InterPro:IPR002885); BEST Arabidopsis thaliana protein match is: EMB2745 (EMBRYO DEFECTIVE 2745) (TAIR:AT5G39710.1); Has 19818 Blast hits to 5849 proteins in 171 species: Archae - 3; Bacteria - 16; Met…	T
LOC_Os05g33840.1	16.1.1.1	secondary metabolism.isoprenoids.non-mevalonate pathway.DXS	nearly identical (1150) AT4G15560 | Symbols: CLA1, DEF, CLA, DXS, DXPS2 | CLA1 (CLOROPLASTOS ALTERADOS 1); 1-deoxy-D-xylulose-5-phosphate synthase | chr4:8884218-8887254 FORWARDnearly identical (1393) DXS_ORYSA Probable 1-deoxy-D-xylulose-5-phosphate synthase, chloroplast precursor (EC 2.2.1.7) (1-deoxyxylulose-5-phosphate synthase) (DXP synthase) (DXPS) - Oryza sativa (Rice) PRK05444 Dxs PRK1257…	T
LOC_Os10g39520.1	20.1.3.1	stress.biotic.signalling.MLO-like	moderately similar to ( 404) AT2G33670 | Symbols: MLO5, ATMLO5 | MLO5 (MILDEW RESISTANCE LOCUS O 5); calmodulin binding | chr2:14245138-14247879 FORWARDmoderately similar to ( 345) MLOH1_ORYSA MLO protein homolog 1 (OsMLO1) - Oryza sativa (Rice)Mlo protein|MLO domain containing protein, putative, expressed	T
LOC_Os11g20360.2	29.4.1.57	protein.postranslational modification.kinase.receptor like cytoplasmatic kinase VII	highly similar to ( 638) AT5G14210 | Symbols: | leucine-rich repeat transmembrane protein kinase, putative | chr5:4578503-4581374 REVERSEweakly similar to ( 111) CRI4_MAIZE Putative receptor protein kinase CRINKLY4 precursor (EC 2.7.11.1) - Zea mays (Maize) Pkinase S_TKc S_TKc Pkinase_Tyr PTKc TyrKc protein|expressed protein	T
LOC_Os11g20360.1	30.2.11	signalling.receptor kinases.leucine rich repeat XI	moderately similar to ( 468) AT5G14210 | Symbols: | leucine-rich repeat transmembrane protein kinase, putative | chr5:4578503-4581374 REVERSEweakly similar to ( 107) RPK1_IPONI Receptor-like protein kinase precursor (EC 2.7.11.1) - Ipomoea nil (Japanese morning glory) (Pharbitis nil) protein|expressed protein	T
LOC_Os01g47350.1	18.5.2.5	Co-factor and vitamine metabolism.folate & vitamine K.vitamine K.naphthoate synthase	weakly similar to ( 171) AT1G60550 | Symbols: ECHID, DHNS | ECHID (ENOYL-COA HYDRATASE/ISOMERASE D); catalytic/ naphthoate synthase | chr1:22305988-22308092 REVERSE PRK07396 MenB PRK08321 protein|enoyl-CoA hydratase/isomerase family protein, putative, expressed	T
LOC_Os07g05480.1	1.1.2.2	PS.lightreaction.photosystem I.PSI polypeptide subunits	weakly similar to ( 147) AT1G30380 | Symbols: PSAK | PSAK (photosystem I subunit K) | chr1:10722325-10723013 FORWARDmoderately similar to ( 213) PSAK_HORVU Photosystem I reaction center subunit psaK, chloroplast precursor (Photosystem I subunit X) (PSI-K) (Light-harvesting complex I 7 kDa protein) - Hordeum vulgare (Barley)PSI_PSAK protein|photosystem I reaction center subunit, chloroplast precur…	T
LOC_Os07g05480.2	1.1.2.2	PS.lightreaction.photosystem I.PSI polypeptide subunits	weakly similar to ( 137) AT1G30380 | Symbols: PSAK | PSAK (photosystem I subunit K) | chr1:10722325-10723013 FORWARDweakly similar to ( 166) PSAK_HORVU Photosystem I reaction center subunit psaK, chloroplast precursor (Photosystem I subunit X) (PSI-K) (Light-harvesting complex I 7 kDa protein) - Hordeum vulgare (Barley)PSI_PSAK protein|photosystem I reaction center subunit, chloroplast precursor,…	T
LOC_Os01g52170.1	29.8	protein.assembly and cofactor ligation	highly similar to ( 790) AT3G24430 | Symbols: HCF101 | HCF101 (HIGH-CHLOROPHYLL-FLUORESCENCE 101); ATP binding | chr3:8868731-8872154 REVERSE MRP-like PRK11670 Mrp flhG protein|expressed protein	T
LOC_Os01g04330.1	30.3	signalling.calcium	weakly similar to ( 128) AT5G37770 | Symbols: TCH2, CML24 | TCH2 (TOUCH 2); calcium ion binding | chr5:14999075-14999560 REVERSEweakly similar to ( 105) CALM_CHLRE Calmodulin (CaM) - Chlamydomonas reinhardtii FRQ1 protein|OsCML16 - Calmodulin-related calcium sensor protein, expressed	T
LOC_Os05g50950.1	27.3.25	RNA.regulation of transcription.MYB domain transcription factor family	highly similar to ( 510) AT4G01030 | Symbols: | pentatricopeptide (PPR) repeat-containing protein | chr4:448336-449838 REVERSEweakly similar to ( 162) RF1_ORYSA Rf1 protein, mitochondrial precursor (PPR protein) (Fertility restorer) (Restorer for CMS) - Oryza sativa (Rice) protein|pentatricopeptide repeat protein PPR986-12, putative, expressed	T
LOC_Os05g50950.1	34.99	transport.misc	highly similar to ( 510) AT4G01030 | Symbols: | pentatricopeptide (PPR) repeat-containing protein | chr4:448336-449838 REVERSEweakly similar to ( 162) RF1_ORYSA Rf1 protein, mitochondrial precursor (PPR protein) (Fertility restorer) (Restorer for CMS) - Oryza sativa (Rice) protein|pentatricopeptide repeat protein PPR986-12, putative, expressed	T
LOC_Os11g07020.1	1.3.6	PS.calvin cycle.aldolase	highly similar to ( 629) AT4G38970 | Symbols: | fructose-bisphosphate aldolase, putative | chr4:18163769-18165659 REVERSEhighly similar to ( 763) ALFC_ORYSA Fructose-bisphosphate aldolase, chloroplast precursor (EC 4.1.2.13) (ALDP) - Oryza sativa (Rice) Glycolytic FBP_aldolase_I_a COG3588 FBP_aldolase_I protein|fructose-bisphospate aldolase isozyme, putative, expressed	T
LOC_Os11g07020.5	1.3.6	PS.calvin cycle.aldolase	moderately similar to ( 317) AT4G38970 | Symbols: | fructose-bisphosphate aldolase, putative | chr4:18163769-18165659 REVERSEmoderately similar to ( 395) ALFC_ORYSA Fructose-bisphosphate aldolase, chloroplast precursor (EC 4.1.2.13) (ALDP) - Oryza sativa (Rice) Glycolytic FBP_aldolase_I_a COG3588 FBP_aldolase_I protein|fructose-bisphospate aldolase isozyme, putative, expressed	T
LOC_Os11g07020.6	1.3.6	PS.calvin cycle.aldolase	moderately similar to ( 226) AT4G38970 | Symbols: | fructose-bisphosphate aldolase, putative | chr4:18163769-18165659 REVERSEmoderately similar to ( 304) ALFC_ORYSA Fructose-bisphosphate aldolase, chloroplast precursor (EC 4.1.2.13) (ALDP) - Oryza sativa (Rice) Glycolytic FBP_aldolase_I_a COG3588 FBP_aldolase_I protein|fructose-bisphospate aldolase isozyme, putative, expressed	T
LOC_Os11g07020.4	1.3.6	PS.calvin cycle.aldolase	moderately similar to ( 375) AT2G21330 | Symbols: | fructose-bisphosphate aldolase, putative | chr2:9128416-9130152 REVERSEmoderately similar to ( 428) ALFC_ORYSA Fructose-bisphosphate aldolase, chloroplast precursor (EC 4.1.2.13) (ALDP) - Oryza sativa (Rice) Glycolytic FBP_aldolase_I_a COG3588 FBP_aldolase_I protein|fructose-bisphospate aldolase isozyme, putative, expressed	T
LOC_Os11g07020.7	1.3.6	PS.calvin cycle.aldolase	moderately similar to ( 252) AT4G38970 | Symbols: | fructose-bisphosphate aldolase, putative | chr4:18163769-18165659 REVERSEmoderately similar to ( 293) ALFC_ORYSA Fructose-bisphosphate aldolase, chloroplast precursor (EC 4.1.2.13) (ALDP) - Oryza sativa (Rice) Glycolytic FBP_aldolase_I_a COG3588 FBP_aldolase_I protein|fructose-bisphospate aldolase isozyme, putative, expressed	T
LOC_Os07g41580.1	27.3.15	RNA.regulation of transcription.CCAAT box binding factor family, HAP3	weakly similar to ( 198) AT4G14540 | Symbols: NF-YB3 | NF-YB3 (NUCLEAR FACTOR Y, SUBUNIT B3); transcription factor | chr4:8344663-8345148 FORWARDweakly similar to ( 170) NFYB3_ORYSA Nuclear transcription factor Y subunit B-3 (OsNF-YB-3) (Transcriptional activator HAP3B) - Oryza sativa (Rice) CBFD_NFYB_HMF HHT1 protein|histone-like transcription factor and archaeal histone, putative, expressed	T
LOC_Os11g47970.1	1.3.13	PS.calvin cycle.rubisco interacting	highly similar to ( 699) AT2G39730 | Symbols: RCA | RCA (RUBISCO ACTIVASE); ADP binding / ATP binding / enzyme regulator/ ribulose-1,5-bisphosphate carboxylase/oxygenase activator | chr2:16571174-16573345 REVERSEhighly similar to ( 855) RCA_ORYSA Ribulose bisphosphate carboxylase/oxygenase activase, chloroplast precursor (RuBisCO activase) (RA) - Oryza sativa (Rice) AAA protein|AAA-type ATPase fa…	T
LOC_Os02g51020.1	35.2	not assigned.unknown	weakly similar to ( 120) AT1G18730 | Symbols: NDF6 | NDF6 (NDH DEPENDENT FLOW 6) | chr1:6460625-6461464 FORWARD protein|expressed protein	T
LOC_Os02g49680.1	26.23	misc.rhodanese	moderately similar to ( 280) AT5G23060 | Symbols: CaS | CaS (Calcium sensing receptor) | chr5:7736760-7738412 REVERSE protein|arsenate reductase, putative, expressed	T
LOC_Os03g58540.1	30.5	signalling.G-proteins	weakly similar to ( 149) AT5G18570 | Symbols: | GTP1/OBG family protein | chr5:6171839-6174823 REVERSE obgE obgE Obg obgE obgE Obg Obg_like COG0012 Ygr210 PRK09602 MMR_HSR1 YchF PRK09601 DRG DRG Era_like protein|spo0B-associated GTP-binding protein, putative, expressed	T
LOC_Os03g58540.3	30.5	signalling.G-proteins	weakly similar to ( 108) AT5G18570 | Symbols: | GTP1/OBG family protein | chr5:6171839-6174823 REVERSE obgE obgE Obg obgE obgE Obg Obg_like protein|spo0B-associated GTP-binding protein, putative, expressed	T
LOC_Os03g58540.2	30.5	signalling.G-proteins	weakly similar to ( 150) AT5G18570 | Symbols: | GTP1/OBG family protein | chr5:6171839-6174823 REVERSE obgE obgE Obg obgE obgE Obg Obg_like COG0012 Ygr210 PRK09602 MMR_HSR1 YchF PRK09601 DRG DRG Era_like protein|spo0B-associated GTP-binding protein, putative, expressed	T
LOC_Os05g04170.2	11.1.9	lipid metabolism.FA synthesis and FA elongation.long chain fatty acid CoA ligase	highly similar to ( 866) AT2G47240 | Symbols: LACS1 | long-chain-fatty-acid--CoA ligase family protein / long-chain acyl-CoA synthetase family protein | chr2:19393835-19397616 FORWARDvery weakly similar to (97.4) 4CL1_ORYSA 4-coumarate--CoA ligase 1 (EC 6.2.1.12) (4CL 1) (4-coumaroyl-CoA synthase 1) - Oryza sativa (Rice) FAA1 AMP-binding CaiC PRK08314 PRK09089 PRK07770 Acs PRK07059 PRK06187 PRK05…	T
LOC_Os05g04170.4	11.1.9	lipid metabolism.FA synthesis and FA elongation.long chain fatty acid CoA ligase	highly similar to ( 803) AT2G47240 | Symbols: LACS1 | long-chain-fatty-acid--CoA ligase family protein / long-chain acyl-CoA synthetase family protein | chr2:19393835-19397616 FORWARDvery weakly similar to (99.0) 4CL1_ORYSA 4-coumarate--CoA ligase 1 (EC 6.2.1.12) (4CL 1) (4-coumaroyl-CoA synthase 1) - Oryza sativa (Rice) FAA1 AMP-binding CaiC PRK07770 PRK09089 Acs PRK08314 PRK07059 PRK06187 PRK05…	T
LOC_Os05g04170.1	11.1.9	lipid metabolism.FA synthesis and FA elongation.long chain fatty acid CoA ligase	highly similar to ( 859) AT2G47240 | Symbols: LACS1 | long-chain-fatty-acid--CoA ligase family protein / long-chain acyl-CoA synthetase family protein | chr2:19393835-19397616 FORWARDvery weakly similar to (98.2) 4CL1_ORYSA 4-coumarate--CoA ligase 1 (EC 6.2.1.12) (4CL 1) (4-coumaroyl-CoA synthase 1) - Oryza sativa (Rice) FAA1 AMP-binding CaiC PRK08314 PRK09089 Acs PRK07770 PRK07059 PRK06187 PRK05…	T
LOC_Os05g04170.3	11.1.9	lipid metabolism.FA synthesis and FA elongation.long chain fatty acid CoA ligase	highly similar to ( 866) AT2G47240 | Symbols: LACS1 | long-chain-fatty-acid--CoA ligase family protein / long-chain acyl-CoA synthetase family protein | chr2:19393835-19397616 FORWARDvery weakly similar to (97.4) 4CL1_ORYSA 4-coumarate--CoA ligase 1 (EC 6.2.1.12) (4CL 1) (4-coumaroyl-CoA synthase 1) - Oryza sativa (Rice) FAA1 AMP-binding CaiC PRK08314 PRK09089 PRK07770 Acs PRK07059 PRK06187 PRK05…	T
LOC_Os06g28950.1	35.2	not assigned.unknown	protein|expressed protein	T
LOC_Os11g41910.1	30.5	signalling.G-proteins	moderately similar to ( 463) AT3G12080 | Symbols: emb2738 | emb2738 (embryo defective 2738); GTP binding | chr3:3847851-3851677 FORWARD engA COG1160 EngA2 engA PRK09518 trmE ThdF Era trmE MMR_HSR1 Era_like EngA1 era Era protein|GTP-binding protein, putative, expressed	T
LOC_Os07g36250.1	29.2.5	protein.synthesis.release	highly similar to ( 581) AT5G36170 | Symbols: HCF109, ATPRFB | HCF109 (HIGH CHLOROPHYLL FLUORESCENT 109); translation release factor/ translation release factor, codon specific | chr5:14236083-14237974 REVERSE prfB PRK05589 PRK07245 PrfB PRK06746 PRK07342 PRK08787 prfA PrfA RF-1 PCRF prfH protein|peptide chain release factor protein, putative, expressed	T
LOC_Os07g36250.2	29.2.5	protein.synthesis.release	highly similar to ( 569) AT5G36170 | Symbols: HCF109, ATPRFB | HCF109 (HIGH CHLOROPHYLL FLUORESCENT 109); translation release factor/ translation release factor, codon specific | chr5:14236083-14237974 REVERSE prfB PRK05589 PrfB PRK07245 PRK06746 PRK07342 PRK08787 prfA PrfA RF-1 PCRF prfH protein|peptide chain release factor protein, putative, expressed	T
LOC_Os07g36250.3	29.2.5	protein.synthesis.release	highly similar to ( 569) AT5G36170 | Symbols: HCF109, ATPRFB | HCF109 (HIGH CHLOROPHYLL FLUORESCENT 109); translation release factor/ translation release factor, codon specific | chr5:14236083-14237974 REVERSE prfB PRK05589 PrfB PRK07245 PRK06746 PRK07342 PRK08787 prfA PrfA RF-1 PCRF prfH protein|peptide chain release factor protein, putative, expressed	T
LOC_Os04g42800.3	35.2	not assigned.unknown	moderately similar to ( 323) AT4G28740 | Symbols: | FUNCTIONS IN: molecular_function unknown; INVOLVED IN: biological_process unknown; LOCATED IN: chloroplast; EXPRESSED IN: 21 plant structures; EXPRESSED DURING: 13 growth stages; BEST Arabidopsis thaliana protein match is: LPA1 (LOW PSII ACCUMULATION1); binding (TAIR:AT1G02910.1); Has 65 Blast hits to 65 proteins in 19 species: Archae - 0; Bacte…	T
LOC_Os04g42800.1	35.2	not assigned.unknown	moderately similar to ( 323) AT4G28740 | Symbols: | FUNCTIONS IN: molecular_function unknown; INVOLVED IN: biological_process unknown; LOCATED IN: chloroplast; EXPRESSED IN: 21 plant structures; EXPRESSED DURING: 13 growth stages; BEST Arabidopsis thaliana protein match is: LPA1 (LOW PSII ACCUMULATION1); binding (TAIR:AT1G02910.1); Has 65 Blast hits to 65 proteins in 19 species: Archae - 0; Bacte…	T
LOC_Os04g42800.2	35.2	not assigned.unknown	moderately similar to ( 231) AT4G28740 | Symbols: | FUNCTIONS IN: molecular_function unknown; INVOLVED IN: biological_process unknown; LOCATED IN: chloroplast; EXPRESSED IN: 21 plant structures; EXPRESSED DURING: 13 growth stages; BEST Arabidopsis thaliana protein match is: LPA1 (LOW PSII ACCUMULATION1); binding (TAIR:AT1G02910.1); Has 65 Blast hits to 65 proteins in 19 species: Archae - 0; Bacte…	T
LOC_Os04g42800.4	35.2	not assigned.unknown	moderately similar to ( 231) AT4G28740 | Symbols: | FUNCTIONS IN: molecular_function unknown; INVOLVED IN: biological_process unknown; LOCATED IN: chloroplast; EXPRESSED IN: 21 plant structures; EXPRESSED DURING: 13 growth stages; BEST Arabidopsis thaliana protein match is: LPA1 (LOW PSII ACCUMULATION1); binding (TAIR:AT1G02910.1); Has 65 Blast hits to 65 proteins in 19 species: Archae - 0; Bacte…	T
LOC_Os04g16680.1	1.3.9	PS.calvin cycle.seduheptulose bisphosphatase	highly similar to ( 585) AT3G55800 | Symbols: SBPASE | SBPASE (sedoheptulose-bisphosphatase); phosphoric ester hydrolase/ sedoheptulose-bisphosphatase | chr3:20709640-20711421 FORWARDhighly similar to ( 726) S17P_WHEAT Sedoheptulose-1,7-bisphosphatase, chloroplast precursor (EC 3.1.3.37) (Sedoheptulose-bisphosphatase) (SBPase) (SED(1,7)P2ase) - Triticum aestivum (Wheat) FBPase FBPase PRK09293 Fbp…	T
LOC_Os01g17170.2	19.12	tetrapyrrole synthesis.magnesium-protoporphyrin IX monomethyl ester (oxidative) cyclase	moderately similar to ( 486) AT3G56940 | Symbols: CRD1, CHL27, ACSF | CRD1 (COPPER RESPONSE DEFECT 1); DNA binding / magnesium-protoporphyrin IX monomethyl ester (oxidative) cyclase | chr3:21076594-21078269 FORWARDhighly similar to ( 519) CRD1_HORVU Magnesium-protoporphyrin IX monomethyl ester [oxidative] cyclase, chloroplast precursor (EC 1.14.13.81) (Mg-protoporphyrin IX monomethyl ester oxidat…	T
LOC_Os01g17170.1	19.12	tetrapyrrole synthesis.magnesium-protoporphyrin IX monomethyl ester (oxidative) cyclase	highly similar to ( 630) AT3G56940 | Symbols: CRD1, CHL27, ACSF | CRD1 (COPPER RESPONSE DEFECT 1); DNA binding / magnesium-protoporphyrin IX monomethyl ester (oxidative) cyclase | chr3:21076594-21078269 FORWARDhighly similar to ( 675) CRD1_HORVU Magnesium-protoporphyrin IX monomethyl ester [oxidative] cyclase, chloroplast precursor (EC 1.14.13.81) (Mg-protoporphyrin IX monomethyl ester oxidative …	T
LOC_Os06g24190.1	35.2	not assigned.unknown	protein|expressed protein	T
LOC_Os08g41090.1	21.2.1	redox.ascorbate and glutathione.ascorbate	moderately similar to ( 327) AT4G32320 | Symbols: APX6 | APX6; L-ascorbate peroxidase/ heme binding / peroxidase | chr4:15602777-15605234 FORWARDweakly similar to ( 133) APX4_ORYSA Probable L-ascorbate peroxidase 4 (EC 1.11.1.11) (OsAPx04) - Oryza sativa (Rice)ascorbate_peroxidase plant_peroxidase peroxidase secretory_peroxidase protein|peroxidase precursor, putative, expressed	T
LOC_Os06g02500.1	21.6	redox.dismutases and catalases	moderately similar to ( 267) AT5G51100 | Symbols: FSD2 | FSD2 (FE SUPEROXIDE DISMUTASE 2); superoxide dismutase | chr5:20773357-20775635 REVERSEmoderately similar to ( 242) SODF_NICPL Superoxide dismutase [Fe], chloroplast (EC 1.15.1.1) (Fragment) - Nicotiana plumbaginifolia (Leadwort-leaved tobacco) SodA PRK10543 Sod_Fe_C PRK10925 Sod_Fe_N protein|superoxide dismutase, chloroplast, putative, exp…	T
LOC_Os01g12810.1	29.4	protein.postranslational modification	moderately similar to ( 476) AT5G21222 | Symbols: | protein kinase family protein | chr5:7209422-7213700 FORWARDweakly similar to ( 184) RF1_ORYSA Rf1 protein, mitochondrial precursor (PPR protein) (Fertility restorer) (Restorer for CMS) - Oryza sativa (Rice) protein|retrotransposon protein, putative, unclassified, expressed	T
LOC_Os01g12810.4	29.4	protein.postranslational modification	moderately similar to ( 476) AT5G21222 | Symbols: | protein kinase family protein | chr5:7209422-7213700 FORWARDweakly similar to ( 184) RF1_ORYSA Rf1 protein, mitochondrial precursor (PPR protein) (Fertility restorer) (Restorer for CMS) - Oryza sativa (Rice) protein|retrotransposon protein, putative, unclassified, expressed	T
LOC_Os01g12810.2	29.4	protein.postranslational modification	moderately similar to ( 476) AT5G21222 | Symbols: | protein kinase family protein | chr5:7209422-7213700 FORWARDweakly similar to ( 184) RF1_ORYSA Rf1 protein, mitochondrial precursor (PPR protein) (Fertility restorer) (Restorer for CMS) - Oryza sativa (Rice) protein|retrotransposon protein, putative, unclassified, expressed	T
LOC_Os01g12810.3	29.4	protein.postranslational modification	moderately similar to ( 476) AT5G21222 | Symbols: | protein kinase family protein | chr5:7209422-7213700 FORWARDweakly similar to ( 184) RF1_ORYSA Rf1 protein, mitochondrial precursor (PPR protein) (Fertility restorer) (Restorer for CMS) - Oryza sativa (Rice) protein|retrotransposon protein, putative, unclassified, expressed	T
LOC_Os01g12810.1	33.99	development.unspecified	moderately similar to ( 476) AT5G21222 | Symbols: | protein kinase family protein | chr5:7209422-7213700 FORWARDweakly similar to ( 184) RF1_ORYSA Rf1 protein, mitochondrial precursor (PPR protein) (Fertility restorer) (Restorer for CMS) - Oryza sativa (Rice) protein|retrotransposon protein, putative, unclassified, expressed	T
LOC_Os01g12810.4	33.99	development.unspecified	moderately similar to ( 476) AT5G21222 | Symbols: | protein kinase family protein | chr5:7209422-7213700 FORWARDweakly similar to ( 184) RF1_ORYSA Rf1 protein, mitochondrial precursor (PPR protein) (Fertility restorer) (Restorer for CMS) - Oryza sativa (Rice) protein|retrotransposon protein, putative, unclassified, expressed	T
LOC_Os01g12810.2	33.99	development.unspecified	moderately similar to ( 476) AT5G21222 | Symbols: | protein kinase family protein | chr5:7209422-7213700 FORWARDweakly similar to ( 184) RF1_ORYSA Rf1 protein, mitochondrial precursor (PPR protein) (Fertility restorer) (Restorer for CMS) - Oryza sativa (Rice) protein|retrotransposon protein, putative, unclassified, expressed	T
LOC_Os01g12810.3	33.99	development.unspecified	moderately similar to ( 476) AT5G21222 | Symbols: | protein kinase family protein | chr5:7209422-7213700 FORWARDweakly similar to ( 184) RF1_ORYSA Rf1 protein, mitochondrial precursor (PPR protein) (Fertility restorer) (Restorer for CMS) - Oryza sativa (Rice) protein|retrotransposon protein, putative, unclassified, expressed	T
LOC_Os01g12810.5	35.2	not assigned.unknown	protein|retrotransposon protein, putative, unclassified, expressed	T
LOC_Os02g38120.1	30.11	signalling.light	moderately similar to ( 438) AT1G67900 | Symbols: | phototropic-responsive NPH3 family protein | chr1:25467737-25469888 FORWARDweakly similar to ( 184) NPH3_ORYSA Coleoptile phototropism protein 1 (Non-phototropic hypocotyl 3-like protein) (NPH3-like protein) - Oryza sativa (Rice)NPH3 protein|BTBN3 - Bric-a-Brac, Tramtrack, Broad Complex BTB domain with non-phototropic hypocotyl 3 NPH3 domain, ex…	T
LOC_Os10g11140.1	35.2	not assigned.unknown	highly similar to ( 951) AT5G51820 | Symbols: PGM, ATPGMP, PGM1, STF1 | PGM (PHOSPHOGLUCOMUTASE); phosphoglucomutase | chr5:21063531-21067933 REVERSEhighly similar to ( 946) PGMP_BRANA Phosphoglucomutase, chloroplast precursor (EC 5.4.2.2) (Glucose phosphomutase) (PGM) - Brassica napus (Rape) PRK07564 Pgm {ManB} PGM_PMM_I PGM_PMM_III protein|phosphoglucomutase, putative, expressed	T
LOC_Os10g11140.2	35.2	not assigned.unknown	highly similar to ( 850) AT5G51820 | Symbols: PGM, ATPGMP, PGM1, STF1 | PGM (PHOSPHOGLUCOMUTASE); phosphoglucomutase | chr5:21063531-21067933 REVERSEhighly similar to ( 850) PGMP_BRANA Phosphoglucomutase, chloroplast precursor (EC 5.4.2.2) (Glucose phosphomutase) (PGM) - Brassica napus (Rape) PRK07564 Pgm {ManB} PGM_PMM_I PGM_PMM_III protein|phosphoglucomutase, putative, expressed	T
LOC_Os11g03390.1	35.2	not assigned.unknown	weakly similar to ( 140) AT2G21530 | Symbols: | forkhead-associated domain-containing protein / FHA domain-containing protein | chr2:9219372-9220464 FORWARD protein|FHA domain containing protein, putative, expressed	T
LOC_Os11g03390.2	35.2	not assigned.unknown	protein|FHA domain containing protein, putative, expressed	T
LOC_Os01g08510.1	27.3.34	RNA.regulation of transcription.Orphan family	moderately similar to ( 228) AT3G16000 | Symbols: MFP1 | MFP1 (MAR BINDING FILAMENT-LIKE PROTEIN 1); DNA binding | chr3:5431041-5433613 REVERSEmoderately similar to ( 221) MFP1_TOBAC MAR-binding filament-like protein 1-1 - Nicotiana tabacum (Common tobacco) protein|MAR-binding filament-like protein 1, putative, expressed	T
LOC_Os04g54640.1	35.2	not assigned.unknown	moderately similar to ( 424) AT2G21960 | Symbols: | unknown protein | chr2:9354990-9356958 FORWARD protein|peptidase, cysteine peptidase active site, putative, expressed	T
LOC_Os04g54640.2	35.2	not assigned.unknown	moderately similar to ( 373) AT2G21960 | Symbols: | unknown protein | chr2:9354990-9356958 FORWARD protein|peptidase, cysteine peptidase active site, putative, expressed	T
LOC_Os09g35940.1	26.1	misc.cytochrome P450	highly similar to ( 536) AT3G61880 | Symbols: CYP78A9 | CYP78A9 (CYTOCHROME P450 78A9); monooxygenase/ oxygen binding | chr3:22906114-22907890 REVERSEhighly similar to ( 512) C78A3_SOYBN Cytochrome P450 78A3 (EC 1.14.-.-) - Glycine max (Soybean) p450 CypX protein|cytochrome P450, putative, expressed	T
LOC_Os08g34210.2	1.3.4	PS.calvin cycle.GAP	highly similar to ( 782) AT2G24270 | Symbols: ALDH11A3 | ALDH11A3; 3-chloroallyl aldehyde dehydrogenase/ glyceraldehyde-3-phosphate dehydrogenase (NADP+) | chr2:10327325-10329601 REVERSEhighly similar to ( 827) GAPN_MAIZE NADP-dependent glyceraldehyde-3-phosphate dehydrogenase (EC 1.2.1.9) (Non-phosphorylating glyceraldehyde 3-phosphate dehydrogenase) (Glyceraldehyde-3-phosphate dehydrogenase [NA…	T
LOC_Os08g34210.1	1.3.4	PS.calvin cycle.GAP	highly similar to ( 883) AT2G24270 | Symbols: ALDH11A3 | ALDH11A3; 3-chloroallyl aldehyde dehydrogenase/ glyceraldehyde-3-phosphate dehydrogenase (NADP+) | chr2:10327325-10329601 REVERSEhighly similar to ( 939) GAPN_MAIZE NADP-dependent glyceraldehyde-3-phosphate dehydrogenase (EC 1.2.1.9) (Non-phosphorylating glyceraldehyde 3-phosphate dehydrogenase) (Glyceraldehyde-3-phosphate dehydrogenase [NA…	T
LOC_Os11g42490.1	35.2	not assigned.unknown	protein|retrotransposon protein, putative, unclassified, expressed	T
LOC_Os06g12230.1	27.3.29	RNA.regulation of transcription.TCP transcription factor family	weakly similar to ( 148) AT1G69690 | Symbols: | TCP family transcription factor, putative | chr1:26216449-26217426 FORWARDTCP protein|TCP-domain protein, putative, expressed	T
LOC_Os02g36570.1	20.2	stress.abiotic	nearly identical (1028) AT5G64940 | Symbols: ATATH13, ATH13 | ATATH13; transporter | chr5:25949116-25953326 FORWARD AarF ubiB ABC1 protein|ABC1 family domain containing protein, putative, expressed	T
LOC_Os05g31620.1	30.3	signalling.calcium	weakly similar to ( 126) AT1G24620 | Symbols: | polcalcin, putative / calcium-binding pollen allergen, putative | chr1:8723893-8724453 REVERSEvery weakly similar to (94.0) CALM_CHLRE Calmodulin (CaM) - Chlamydomonas reinhardtii FRQ1 protein|OsCML15 - Calmodulin-related calcium sensor protein, expressed	T
LOC_Os03g19760.2	33.99	development.unspecified	highly similar to ( 925) AT1G56500 | Symbols: | haloacid dehalogenase-like hydrolase family protein | chr1:21159775-21167092 FORWARD TlpA_like_DipZ_like COG0637 Gph TlpA_like_family PRK10826 Hydrolase protein|HAD-superfamily hydrolase, subfamily IA, variant 3 containing protein, expressed	T
LOC_Os03g19760.1	35.2	not assigned.unknown	nearly identical (1126) AT1G56500 | Symbols: | haloacid dehalogenase-like hydrolase family protein | chr1:21159775-21167092 FORWARD TlpA_like_DipZ_like COG0637 Gph TlpA_like_family PRK10826 Hydrolase protein|HAD-superfamily hydrolase, subfamily IA, variant 3 containing protein, expressed	T
LOC_Os09g37910.1	27.3.62	RNA.regulation of transcription.Nucleosome/chromatin assembly factor group	very weakly similar to (93.2) AT1G20696 | Symbols: HMGB3, NFD3, NFD03 | HMGB3 (HIGH MOBILITY GROUP B 3); DNA binding / chromatin binding / structural constituent of chromatin / transcription factor | chr1:7179825-7181170 FORWARDvery weakly similar to (99.4) HMGL_IPONI HMG1/2-like protein - Ipomoea nil (Japanese morning glory) (Pharbitis nil) protein|HMG1/2, putative, expressed	T
LOC_Os01g19330.1	27.3.25	RNA.regulation of transcription.MYB domain transcription factor family	moderately similar to ( 231) AT1G48000 | Symbols: MYB112, AtMYB112 | MYB112 (myb domain protein 112); DNA binding / transcription factor | chr1:17704269-17706377 REVERSEweakly similar to ( 147) MYBA2_ORYSA Myb-related protein MYBAS2 - Oryza sativa (Rice) protein|MYB family transcription factor, putative, expressed	T
LOC_Os02g57010.1	27.4	RNA.RNA binding	moderately similar to ( 276) AT1G60000 | Symbols: | 29 kDa ribonucleoprotein, chloroplast, putative / RNA-binding protein cp29, putative | chr1:22093704-22094540 REVERSEweakly similar to ( 154) ROC5_NICSY 33 kDa ribonucleoprotein, chloroplast precursor - Nicotiana sylvestris (Wood tobacco) COG0724 RRM RRM_1 protein|RNA recognition motif containing protein, putative, expressed	T
LOC_Os07g37030.1	1.1.3.1	PS.lightreaction.cytochrome b6/f.iron sulfur subunit	moderately similar to ( 285) AT4G03280 | Symbols: PETC, PGR1 | PETC (PHOTOSYNTHETIC ELECTRON TRANSFER C); electron transporter, transferring electrons from cytochrome b6/f complex of photosystem II | chr4:1440462-1441717 FORWARDmoderately similar to ( 453) UCRIA_ORYSA Cytochrome b6-f complex iron-sulfur subunit, chloroplast precursor (EC 1.10.99.1) (Rieske iron-sulfur protein) (Plastohydroquinone…	T
LOC_Os05g38530.1	20.2.1	stress.abiotic.heat	nearly identical (1105) AT3G12580 | Symbols: HSP70 | HSP70 (heat shock protein 70); ATP binding | chr3:3991487-3993689 REVERSEnearly identical (1113) HSP7C_PETHY Heat shock cognate 70 kDa protein - Petunia hybrida (Petunia) HSP70 dnaK DnaK dnaK hscA hscA protein|DnaK family protein, putative, expressed	T
LOC_Os03g61220.1	27.1.2	RNA.processing.RNA helicase	highly similar to ( 827) AT5G26742 | Symbols: emb1138 | emb1138 (embryo defective 1138); ATP binding / ATP-dependent helicase/ RNA binding / helicase/ nucleic acid binding / zinc ion binding | chr5:9285540-9288871 REVERSEmoderately similar to ( 333) RH7_SPIOL DEAD-box ATP-dependent RNA helicase 7 (EC 3.6.1.-) - Spinacia oleracea (Spinach) SrmB PRK11776 PRK11192 PRK11634 PRK10590 PRK04837 PRK01297…	T
LOC_Os03g61220.2	27.1.2	RNA.processing.RNA helicase	highly similar to ( 827) AT5G26742 | Symbols: emb1138 | emb1138 (embryo defective 1138); ATP binding / ATP-dependent helicase/ RNA binding / helicase/ nucleic acid binding / zinc ion binding | chr5:9285540-9288871 REVERSEmoderately similar to ( 333) RH7_SPIOL DEAD-box ATP-dependent RNA helicase 7 (EC 3.6.1.-) - Spinacia oleracea (Spinach) SrmB PRK11776 PRK11192 PRK11634 PRK10590 PRK04837 PRK01297…	T
LOC_Os06g43810.1	35.2	not assigned.unknown	protein|expressed protein	T
LOC_Os06g40940.2	1.2.4.1	PS.photorespiration.glycine cleavage.P subunit	nearly identical (1184) AT4G33010 | Symbols: AtGLDP1 | AtGLDP1 (Arabidopsis thaliana glycine decarboxylase P-protein 1); catalytic/ glycine dehydrogenase (decarboxylating)/ pyridoxal phosphate binding | chr4:15927133-15931150 REVERSEnearly identical (1182) GCSP_SOLTU Glycine dehydrogenase [decarboxylating], mitochondrial precursor (EC 1.4.4.2) (Glycine decarboxylase) (Glycine cleavage system P-pr…	T
LOC_Os06g40940.3	1.2.4.1	PS.photorespiration.glycine cleavage.P subunit	nearly identical (1076) AT2G26080 | Symbols: AtGLDP2 | AtGLDP2 (Arabidopsis thaliana glycine decarboxylase P-protein 2); ATP binding / glycine dehydrogenase (decarboxylating) | chr2:11109330-11113786 REVERSEnearly identical (1071) GCSPB_FLAPR Glycine dehydrogenase [decarboxylating] B, mitochondrial precursor (EC 1.4.4.2) (Glycine decarboxylase B) (Glycine cleavage system P-protein B) - Flaveria p…	T
LOC_Os06g40940.1	1.2.4.1	PS.photorespiration.glycine cleavage.P subunit	nearly identical (1647) AT2G26080 | Symbols: AtGLDP2 | AtGLDP2 (Arabidopsis thaliana glycine decarboxylase P-protein 2); ATP binding / glycine dehydrogenase (decarboxylating) | chr2:11109330-11113786 REVERSEnearly identical (1641) GCSP_SOLTU Glycine dehydrogenase [decarboxylating], mitochondrial precursor (EC 1.4.4.2) (Glycine decarboxylase) (Glycine cleavage system P-protein) - Solanum tuberosum…	T
LOC_Os06g40940.2	25	C1-metabolism	nearly identical (1184) AT4G33010 | Symbols: AtGLDP1 | AtGLDP1 (Arabidopsis thaliana glycine decarboxylase P-protein 1); catalytic/ glycine dehydrogenase (decarboxylating)/ pyridoxal phosphate binding | chr4:15927133-15931150 REVERSEnearly identical (1182) GCSP_SOLTU Glycine dehydrogenase [decarboxylating], mitochondrial precursor (EC 1.4.4.2) (Glycine decarboxylase) (Glycine cleavage system P-pr…	T
LOC_Os06g40940.3	25	C1-metabolism	nearly identical (1076) AT2G26080 | Symbols: AtGLDP2 | AtGLDP2 (Arabidopsis thaliana glycine decarboxylase P-protein 2); ATP binding / glycine dehydrogenase (decarboxylating) | chr2:11109330-11113786 REVERSEnearly identical (1071) GCSPB_FLAPR Glycine dehydrogenase [decarboxylating] B, mitochondrial precursor (EC 1.4.4.2) (Glycine decarboxylase B) (Glycine cleavage system P-protein B) - Flaveria p…	T
LOC_Os06g40940.1	25	C1-metabolism	nearly identical (1647) AT2G26080 | Symbols: AtGLDP2 | AtGLDP2 (Arabidopsis thaliana glycine decarboxylase P-protein 2); ATP binding / glycine dehydrogenase (decarboxylating) | chr2:11109330-11113786 REVERSEnearly identical (1641) GCSP_SOLTU Glycine dehydrogenase [decarboxylating], mitochondrial precursor (EC 1.4.4.2) (Glycine decarboxylase) (Glycine cleavage system P-protein) - Solanum tuberosum…	T
LOC_Os03g14258.1	35.2	not assigned.unknown	protein|expressed protein	T
LOC_Os04g33830.1	1.1.2.2	PS.lightreaction.photosystem I.PSI polypeptide subunits	weakly similar to ( 165) AT1G08380 | Symbols: PSAO | PSAO (photosystem I subunit O) | chr1:2641004-2641739 REVERSE protein|membrane protein, putative, expressed	T
LOC_Os03g03720.1	1.3.4	PS.calvin cycle.GAP	highly similar to ( 678) AT1G42970 | Symbols: GAPB | GAPB (GLYCERALDEHYDE-3-PHOSPHATE DEHYDROGENASE B SUBUNIT); glyceraldehyde-3-phosphate dehydrogenase (NADP+)/ glyceraldehyde-3-phosphate dehydrogenase | chr1:16127552-16129584 FORWARDhighly similar to ( 667) G3PB_SPIOL Glyceraldehyde-3-phosphate dehydrogenase B, chloroplast precursor (EC 1.2.1.13) (NADP-dependent glyceraldehydephosphate dehydrog…	T
LOC_Os03g03720.2	1.3.4	PS.calvin cycle.GAP	highly similar to ( 529) AT1G42970 | Symbols: GAPB | GAPB (GLYCERALDEHYDE-3-PHOSPHATE DEHYDROGENASE B SUBUNIT); glyceraldehyde-3-phosphate dehydrogenase (NADP+)/ glyceraldehyde-3-phosphate dehydrogenase | chr1:16127552-16129584 FORWARDhighly similar to ( 511) G3PB_SPIOL Glyceraldehyde-3-phosphate dehydrogenase B, chloroplast precursor (EC 1.2.1.13) (NADP-dependent glyceraldehydephosphate dehydrog…	T
LOC_Os04g55230.1	35.2	not assigned.unknown	nearly identical (1251) AT1G15290 | Symbols: | binding | chr1:5257327-5264814 REVERSE protein|tetratricopeptide repeat domain containing protein, putative, expressed	T
LOC_Os03g19560.2	27.1	RNA.processing	moderately similar to ( 479) AT3G17040 | Symbols: HCF107 | HCF107 (HIGH CHLOROPHYLL FLUORESCENT 107); binding | chr3:5809378-5812605 REVERSEweakly similar to ( 172) MBB1_CHLRE PsbB mRNA maturation factor Mbb1, chloroplast precursor - Chlamydomonas reinhardtii protein|tetratricopeptide repeat domain containing protein, expressed	T
LOC_Os03g19560.3	27.1	RNA.processing	moderately similar to ( 301) AT3G17040 | Symbols: HCF107 | HCF107 (HIGH CHLOROPHYLL FLUORESCENT 107); binding | chr3:5809378-5812605 REVERSEweakly similar to ( 132) MBB1_CHLRE PsbB mRNA maturation factor Mbb1, chloroplast precursor - Chlamydomonas reinhardtii protein|tetratricopeptide repeat domain containing protein, expressed	T
LOC_Os03g19560.1	27.1	RNA.processing	highly similar to ( 673) AT3G17040 | Symbols: HCF107 | HCF107 (HIGH CHLOROPHYLL FLUORESCENT 107); binding | chr3:5809378-5812605 REVERSEmoderately similar to ( 252) MBB1_CHLRE PsbB mRNA maturation factor Mbb1, chloroplast precursor - Chlamydomonas reinhardtii protein|tetratricopeptide repeat domain containing protein, expressed	T
LOC_Os12g19381.1	1.3.2	PS.calvin cycle.rubisco small subunit	moderately similar to ( 238) AT1G67090 | Symbols: RBCS1A | RBCS1A (RIBULOSE BISPHOSPHATE CARBOXYLASE SMALL CHAIN 1A); copper ion binding / ribulose-bisphosphate carboxylase | chr1:25048590-25049249 REVERSEmoderately similar to ( 364) RBS2_ORYSA Ribulose bisphosphate carboxylase small chain A, chloroplast precursor (EC 4.1.1.39) (RuBisCO small subunit A) - Oryza sativa (Rice)RuBisCO_small RuBisCO_…	T
LOC_Os01g42190.1	20.2.1	stress.abiotic.heat	weakly similar to ( 120) AT1G71000 | Symbols: | heat shock protein binding | chr1:26769336-26770111 REVERSE DnaJ DnaJ protein|heat shock protein DnaJ, putative, expressed	T
LOC_Os02g57020.1	35.2	not assigned.unknown	protein|YCF37, putative, expressed	T
LOC_Os05g38270.1	31.2	cell.division	moderately similar to ( 472) AT3G55580 | Symbols: | regulator of chromosome condensation (RCC1) family protein | chr3:20612766-20615730 FORWARD ATS1 protein|regulator of chromosome condensation, putative, expressed	T
LOC_Os05g38270.2	31.2	cell.division	moderately similar to ( 477) AT3G55580 | Symbols: | regulator of chromosome condensation (RCC1) family protein | chr3:20612766-20615730 FORWARD ATS1 protein|regulator of chromosome condensation, putative, expressed	T
LOC_Os04g54790.1	34.16	transport.ABC transporters and multidrug resistance systems	highly similar to ( 790) AT1G71810 | Symbols: | ABC1 family protein | chr1:27002602-27007964 REVERSE AarF ubiB ABC1 protein| ELMO/CED-12 family protein, putative, expressed	T
LOC_Os07g49140.1	31.1	cell.organisation	weakly similar to ( 102) AT2G38440 | Symbols: ITB1, SCAR2, DIS3, WAVE4, ATSCAR2 | SCAR2 (SCAR HOMOLOG 2) | chr2:16095550-16100851 FORWARDvery weakly similar to (97.8) SCRL1_ORYSA SCAR-like protein 1 - Oryza sativa (Rice) protein|expressed protein	T
LOC_Os08g09270.1	33.99	development.unspecified	highly similar to ( 670) AT3G59040 | Symbols: | pentatricopeptide (PPR) repeat-containing protein | chr3:21821495-21824233 REVERSEweakly similar to ( 138) RF1_ORYSA Rf1 protein, mitochondrial precursor (PPR protein) (Fertility restorer) (Restorer for CMS) - Oryza sativa (Rice) protein|pentatricopeptide, putative, expressed	T
LOC_Os05g49350.1	35.2	not assigned.unknown	protein|DUF1645 domain containing protein, putative, expressed	T
LOC_Os07g07230.1	30.2.99	signalling.receptor kinases.misc	highly similar to ( 692) AT3G03770 | Symbols: | leucine-rich repeat transmembrane protein kinase, putative | chr3:945303-948436 REVERSEweakly similar to ( 138) NORK_MEDTR Nodulation receptor kinase precursor (EC 2.7.11.1) (Does not make infections protein 2) (Symbiosis receptor-like kinase) (MtSYMRK) - Medicago truncatula (Barrel medic) Pkinase_Tyr S_TKc PTKc Pkinase TyrKc S_TKc protein|protein k…	T
LOC_Os07g07230.2	30.2.99	signalling.receptor kinases.misc	highly similar to ( 692) AT3G03770 | Symbols: | leucine-rich repeat transmembrane protein kinase, putative | chr3:945303-948436 REVERSEweakly similar to ( 138) NORK_MEDTR Nodulation receptor kinase precursor (EC 2.7.11.1) (Does not make infections protein 2) (Symbiosis receptor-like kinase) (MtSYMRK) - Medicago truncatula (Barrel medic) Pkinase_Tyr S_TKc PTKc Pkinase TyrKc S_TKc protein|protein k…	T
LOC_Os08g04450.1	33.99	development.unspecified	moderately similar to ( 244) AT1G11430 | Symbols: | plastid developmental protein DAG, putative | chr1:3847273-3848938 FORWARDmoderately similar to ( 232) DAG_ANTMA DAG protein, chloroplast precursor - Antirrhinum majus (Garden snapdragon) protein|DAG protein, chloroplast precursor, putative, expressed	T
LOC_Os08g04450.2	33.99	development.unspecified	moderately similar to ( 244) AT1G11430 | Symbols: | plastid developmental protein DAG, putative | chr1:3847273-3848938 FORWARDmoderately similar to ( 232) DAG_ANTMA DAG protein, chloroplast precursor - Antirrhinum majus (Garden snapdragon) protein|DAG protein, chloroplast precursor, putative, expressed	T
LOC_Os08g04450.3	33.99	development.unspecified	moderately similar to ( 244) AT1G11430 | Symbols: | plastid developmental protein DAG, putative | chr1:3847273-3848938 FORWARDmoderately similar to ( 232) DAG_ANTMA DAG protein, chloroplast precursor - Antirrhinum majus (Garden snapdragon) protein|DAG protein, chloroplast precursor, putative, expressed	T
LOC_Os12g03070.3	35.2	not assigned.unknown	weakly similar to ( 126) AT2G21530 | Symbols: | forkhead-associated domain-containing protein / FHA domain-containing protein | chr2:9219372-9220464 FORWARD protein|FHA domain containing protein, putative, expressed	T
LOC_Os12g03070.1	35.2	not assigned.unknown	weakly similar to ( 133) AT2G21530 | Symbols: | forkhead-associated domain-containing protein / FHA domain-containing protein | chr2:9219372-9220464 FORWARD protein|FHA domain containing protein, putative, expressed	T
LOC_Os12g03070.2	35.2	not assigned.unknown	weakly similar to ( 137) AT2G21530 | Symbols: | forkhead-associated domain-containing protein / FHA domain-containing protein | chr2:9219372-9220464 FORWARD protein|FHA domain containing protein, putative, expressed	T
LOC_Os12g03070.4	35.2	not assigned.unknown	protein|FHA domain containing protein, putative, expressed	T
LOC_Os04g45910.1	29.5.5	protein.degradation.serine protease	moderately similar to ( 436) AT4G17100 | Symbols: | unknown protein | chr4:9610164-9612513 REVERSE XendoU protein|placental protein 11 precursor, putative, expressed	T
LOC_Os07g40120.1	33.99	development.unspecified	highly similar to ( 766) AT5G02860 | Symbols: | pentatricopeptide (PPR) repeat-containing protein | chr5:654102-656561 FORWARDmoderately similar to ( 246) RF1_ORYSA Rf1 protein, mitochondrial precursor (PPR protein) (Fertility restorer) (Restorer for CMS) - Oryza sativa (Rice) protein|pentatricopeptide, putative, expressed	T
LOC_Os04g51280.1	33.99	development.unspecified	moderately similar to ( 298) AT2G33430 | Symbols: DAL1, DAL | DAL1 (DIFFERENTIATION AND GREENING-LIKE 1) | chr2:14162732-14164729 FORWARDweakly similar to ( 134) DAG_ANTMA DAG protein, chloroplast precursor - Antirrhinum majus (Garden snapdragon) protein|DAG protein, chloroplast precursor, putative, expressed	T
LOC_Os02g10630.1	29.5.11.4.2	protein.degradation.ubiquitin.E3.RING	highly similar to ( 909) AT1G03370 | Symbols: | protein binding / zinc ion binding | chr1:827182-834996 FORWARD protein|GRAM and C2 domains containing protein, putative, expressed	T
LOC_Os10g34480.1	26.1	misc.cytochrome P450	highly similar to ( 665) AT5G23190 | Symbols: CYP86B1 | CYP86B1; electron carrier/ heme binding / iron ion binding / monooxygenase/ oxygen binding | chr5:7803478-7805659 REVERSEweakly similar to ( 120) C97B2_SOYBN Cytochrome P450 97B2 (EC 1.14.-.-) - Glycine max (Soybean) p450 CypX protein|cytochrome P450, putative, expressed	T
LOC_Os10g26390.1	35.2	not assigned.unknown	weakly similar to ( 129) AT4G09670 | Symbols: | oxidoreductase family protein | chr4:6107382-6109049 REVERSE MviM GFO_IDH_MocA protein|uncharacterized oxidoreductase, putative, expressed	T
LOC_Os04g30420.1	26.7	misc.oxidases - copper, flavone etc.	moderately similar to ( 352) AT4G13010 | Symbols: | oxidoreductase, zinc-binding dehydrogenase family protein | chr4:7600682-7602567 FORWARDmoderately similar to ( 334) QORH_SPIOL Chloroplastic quinone-oxidoreductase homolog (EC 1.-.-.-) (ceQORH) - Spinacia oleracea (Spinach) Qor AdhP COG2130 protein|dehydrogenase, putative, expressed	T
LOC_Os10g35370.1	19.14	tetrapyrrole synthesis.protochlorophyllide reductase	highly similar to ( 568) AT5G54190 | Symbols: PORA | PORA; oxidoreductase/ protochlorophyllide reductase | chr5:21991183-21992238 REVERSEhighly similar to ( 659) PORB_HORVU Protochlorophyllide reductase B, chloroplast precursor (EC 1.3.1.33) (PCR B) (NADPH-protochlorophyllide oxidoreductase B) (POR B) - Hordeum vulgare (Barley) PRK07453 PRK06197 PRK06196 PRK05854 FabG protein|oxidoreductase, shor…	T
LOC_Os10g35370.2	19.14	tetrapyrrole synthesis.protochlorophyllide reductase	highly similar to ( 509) AT5G54190 | Symbols: PORA | PORA; oxidoreductase/ protochlorophyllide reductase | chr5:21991183-21992238 REVERSEhighly similar to ( 534) PORB_HORVU Protochlorophyllide reductase B, chloroplast precursor (EC 1.3.1.33) (PCR B) (NADPH-protochlorophyllide oxidoreductase B) (POR B) - Hordeum vulgare (Barley) PRK07453 PRK06197 PRK06196 protein|oxidoreductase, short chain dehydr…	T
LOC_Os06g49120.1	30.11	signalling.light	highly similar to ( 810) AT1G16720 | Symbols: HCF173 | HCF173 (high chlorophyll fluorescence phenotype 173); binding / catalytic/ transcription repressor | chr1:5723161-5726248 FORWARD CIA30 protein|Complex I intermediate-associated protein 30 domain containing protein, putative, expressed	T
LOC_Os06g49120.2	35.2	not assigned.unknown	highly similar to ( 644) AT1G16720 | Symbols: HCF173 | HCF173 (high chlorophyll fluorescence phenotype 173); binding / catalytic/ transcription repressor | chr1:5723161-5726248 FORWARD CIA30 protein|Complex I intermediate-associated protein 30 domain containing protein, putative, expressed	T
LOC_Os05g47850.1	33.99	development.unspecified	highly similar to ( 729) AT3G18390 | Symbols: EMB1865 | EMB1865 (embryo defective 1865); RNA binding | chr3:6313572-6317584 FORWARD CRS1_YhbY protein|chloroplastic group IIA intron splicing facilitator CRS1, chloroplast precursor, putative, expressed	T
LOC_Os01g50622.2	20.2.4	stress.abiotic.touch/wounding	moderately similar to ( 293) AT1G19660 | Symbols: | wound-responsive family protein | chr1:6800361-6802240 REVERSE protein|DNA-binding protein DSP1, putative, expressed	T
LOC_Os01g50622.1	20.2.4	stress.abiotic.touch/wounding	moderately similar to ( 293) AT1G19660 | Symbols: | wound-responsive family protein | chr1:6800361-6802240 REVERSE protein|DNA-binding protein DSP1, putative, expressed	T
LOC_Os01g50622.4	20.2.4	stress.abiotic.touch/wounding	moderately similar to ( 293) AT1G19660 | Symbols: | wound-responsive family protein | chr1:6800361-6802240 REVERSE protein|DNA-binding protein DSP1, putative, expressed	T
LOC_Os01g50622.3	20.2.4	stress.abiotic.touch/wounding	moderately similar to ( 293) AT1G19660 | Symbols: | wound-responsive family protein | chr1:6800361-6802240 REVERSE protein|DNA-binding protein DSP1, putative, expressed	T
LOC_Os10g40130.1	33.99	development.unspecified	highly similar to ( 682) AT1G63680 | Symbols: ATMURE, PDE316, MURE | MURE; ATP binding / acid-amino acid ligase/ ligase | chr1:23614461-23617247 FORWARDmurE MurE PRK11929 Mur_ligase_M MurF MurC protein|Mur ligase family protein, putative, expressed	T
LOC_Os01g04900.1	29.5	protein.degradation	highly similar to ( 586) AT5G05740 | Symbols: ATEGY2, EGY2 | EGY2; metalloendopeptidase | chr5:1724023-1726859 REVERSE protein|peptidase M50 family protein, putative, expressed	T
LOC_Os01g04900.2	29.5	protein.degradation	highly similar to ( 586) AT5G05740 | Symbols: ATEGY2, EGY2 | EGY2; metalloendopeptidase | chr5:1724023-1726859 REVERSE protein|peptidase M50 family protein, putative, expressed	T
LOC_Os01g04900.3	29.5	protein.degradation	moderately similar to ( 308) AT5G05740 | Symbols: ATEGY2, EGY2 | EGY2; metalloendopeptidase | chr5:1724023-1726859 REVERSE protein|peptidase M50 family protein, putative, expressed	T
LOC_Os10g21460.1	35.2	not assigned.unknown	moderately similar to ( 250) AT1G19330 | Symbols: | unknown protein | chr1:6680824-6683290 REVERSE protein|expressed protein	T
LOC_Os07g07310.1	27.1	RNA.processing	nearly identical (1078) AT3G03710 | Symbols: RIF10 | RIF10 (resistant to inhibition with FSM 10); 3-5-exoribonuclease/ RNA binding / nucleic acid binding / polyribonucleotide nucleotidyltransferase | chr3:919542-924906 FORWARD PRK11824 Pnp RNase_PH PRK03983 Rph PNPase_KH protein|polynucleotide phosphorylase, putative, expressed	T
LOC_Os02g05365.1	35.2	not assigned.unknown	protein|expressed protein	T
LOC_Os05g43460.1	35.2	not assigned.unknown	weakly similar to ( 113) AT3G15810 | Symbols: | unknown protein | chr3:5348054-5349178 REVERSEDUF567 protein|DUF567 domain containing protein, putative, expressed	T
LOC_Os03g39830.1	35.2	not assigned.unknown	weakly similar to ( 126) AT2G05310 | Symbols: | unknown protein | chr2:1933391-1934145 REVERSE protein|expressed protein	T
LOC_Os02g55120.1	29.2.3	protein.synthesis.initiation	weakly similar to ( 177) AT2G24060 | Symbols: | translation initiation factor 3 (IF-3) family protein | chr2:10229453-10231390 FORWARDinfC InfC IF3_C protein|translation initiation factor IF-3, putative, expressed	T
LOC_Os07g41200.1	35.2	not assigned.unknown	weakly similar to ( 194) AT1G74160 | Symbols: | unknown protein | chr1:27887164-27891151 FORWARD protein|expressed protein	T
LOC_Os04g58850.1	20.1	stress.biotic	weakly similar to ( 110) AT3G11650 | Symbols: NHL2 | NHL2 | chr3:3676264-3676986 REVERSEHin1 protein|harpin-induced protein 1 domain containing protein, expressed	T
LOC_Os07g07540.1	35.2	not assigned.unknown	moderately similar to ( 358) AT1G55480 | Symbols: | binding / protein binding | chr1:20713822-20715351 FORWARD protein|SHOOT1 protein, putative, expressed	T
LOC_Os01g41710.1	1.1.1.1	PS.lightreaction.photosystem II.LHC-II	moderately similar to ( 424) AT2G34430 | Symbols: LHB1B1, LHCB1.4 | LHB1B1; chlorophyll binding | chr2:14524818-14525618 FORWARDmoderately similar to ( 466) CB22_ORYSA Chlorophyll a-b binding protein 2, chloroplast precursor (LHCII type I CAB-2) (LHCP) - Oryza sativa (Rice)Chloroa_b-bind protein|chlorophyll A-B binding protein, putative, expressed	T
LOC_Os01g59970.1	35.2	not assigned.unknown	protein|expressed protein	T
LOC_Os12g32940.1	34.2	transport.sugars	moderately similar to ( 419) AT3G18830 | Symbols: ATPLT5 | ATPLT5 (POLYOL TRANSPORTER 5); D-ribose transmembrane transporter/ D-xylose transmembrane transporter/ carbohydrate transmembrane transporter/ galactose transmembrane transporter/ glucose transmembrane transporter/ glycerol transmembrane transporter/ mann | chr3:6489000-6491209 REVERSEweakly similar to ( 123) STC_RICCO Sugar carrier prote…	T
LOC_Os07g38960.2	1.1.1.1	PS.lightreaction.photosystem II.LHC-II	moderately similar to ( 345) AT3G61470 | Symbols: LHCA2 | LHCA2; chlorophyll binding | chr3:22745736-22747032 FORWARDmoderately similar to ( 355) CB12_PETHY Chlorophyll a-b binding protein, chloroplast precursor (LHCI type II CAB) - Petunia hybrida (Petunia)Chloroa_b-bind protein|chlorophyll A-B binding protein, putative, expressed	T
LOC_Os07g38960.1	1.1.1.1	PS.lightreaction.photosystem II.LHC-II	moderately similar to ( 352) AT3G61470 | Symbols: LHCA2 | LHCA2; chlorophyll binding | chr3:22745736-22747032 FORWARDmoderately similar to ( 360) CB12_PETHY Chlorophyll a-b binding protein, chloroplast precursor (LHCI type II CAB) - Petunia hybrida (Petunia)Chloroa_b-bind protein|chlorophyll A-B binding protein, putative, expressed	T
LOC_Os02g35090.1	35.2	not assigned.unknown	weakly similar to ( 145) AT5G07020 | Symbols: | proline-rich family protein | chr5:2180669-2182284 REVERSE protein|expressed protein	T
LOC_Os12g28770.1	35.2	not assigned.unknown	protein|POEI19 - Pollen Ole e I allergen and extensin family protein precursor, expressed	T
LOC_Os03g07440.1	35.2	not assigned.unknown	weakly similar to ( 139) AT1G14345 | Symbols: | oxidoreductase | chr1:4899176-4899766 FORWARD protein|putativ eribonuclease P, putative, expressed	T
LOC_Os07g37240.1	1.1.1.1	PS.lightreaction.photosystem II.LHC-II	moderately similar to ( 442) AT5G01530 | Symbols: | chlorophyll A-B binding protein CP29 (LHCB4) | chr5:209084-210243 FORWARDmoderately similar to ( 242) CB29_CHLRE Chlorophyll a-b binding protein CP29 - Chlamydomonas reinhardtiiChloroa_b-bind protein|chlorophyll A-B binding protein, putative, expressed	T
LOC_Os12g23200.2	1.1.2.2	PS.lightreaction.photosystem I.PSI polypeptide subunits	moderately similar to ( 240) AT4G12800 | Symbols: PSAL | PSAL (photosystem I subunit L) | chr4:7521469-7522493 FORWARDmoderately similar to ( 316) PSAL_HORVU Photosystem I reaction center subunit XI, chloroplast precursor (PSI-L) (PSI subunit V) - Hordeum vulgare (Barley)PsaL psaL PRK00704 protein|photosystem I reaction center subunit XI, chloroplast precursor, putative, expressed	T
LOC_Os12g23200.1	1.1.2.2	PS.lightreaction.photosystem I.PSI polypeptide subunits	moderately similar to ( 239) AT4G12800 | Symbols: PSAL | PSAL (photosystem I subunit L) | chr4:7521469-7522493 FORWARDmoderately similar to ( 315) PSAL_HORVU Photosystem I reaction center subunit XI, chloroplast precursor (PSI-L) (PSI subunit V) - Hordeum vulgare (Barley)PsaL PRK00704 psaL protein|photosystem I reaction center subunit XI, chloroplast precursor, putative, expressed	T
LOC_Os09g30100.2	27.4	RNA.RNA binding	highly similar to ( 506) AT3G13180 | Symbols: | NOL1/NOP2/sun family protein / antitermination NusB domain-containing protein | chr3:4236326-4239966 REVERSE Sun PRK10901 Nol1_Nop2_Fmu protein|NOL1/NOP2/sun family protein, putative, expressed	T
LOC_Os09g30100.1	27.4	RNA.RNA binding	highly similar to ( 565) AT3G13180 | Symbols: | NOL1/NOP2/sun family protein / antitermination NusB domain-containing protein | chr3:4236326-4239966 REVERSE Sun PRK10901 Nol1_Nop2_Fmu protein|NOL1/NOP2/sun family protein, putative, expressed	T
LOC_Os10g25430.1	26.27	misc.calcineurin-like phosphoesterase family protein	moderately similar to ( 381) AT1G07010 | Symbols: | calcineurin-like phosphoesterase family protein | chr1:2152949-2154968 FORWARD protein|Ser/Thr protein phosphatase family protein, putative, expressed	T
LOC_Os07g40690.1	16.8.3	secondary metabolism.flavonoids.dihydroflavonols	weakly similar to ( 170) AT4G27250 | Symbols: | dihydroflavonol 4-reductase family / dihydrokaempferol 4-reductase family | chr4:13642803-13644425 REVERSEweakly similar to ( 164) DFRA_VITVI Dihydroflavonol-4-reductase (EC 1.1.1.219) (DFR) (Dihydrokaempferol 4-reductase) - Vitis vinifera (Grape) WcaG protein|NAD dependent epimerase/dehydratase family protein, putative, expressed	T
LOC_Os10g03850.4	35.2	not assigned.unknown	protein|OsFBX352 - F-box domain containing protein, expressed	T
LOC_Os10g03850.2	35.2	not assigned.unknown	protein|OsFBX352 - F-box domain containing protein, expressed	T
LOC_Os10g03850.1	35.2	not assigned.unknown	protein|OsFBX352 - F-box domain containing protein, expressed	T
LOC_Os10g03850.5	35.2	not assigned.unknown	protein|OsFBX352 - F-box domain containing protein, expressed	T
LOC_Os10g03850.3	35.2	not assigned.unknown	protein|OsFBX352 - F-box domain containing protein, expressed	T
LOC_Os10g41780.4	29.3.3	protein.targeting.chloroplast	highly similar to ( 767) AT1G44446 | Symbols: CH1, ATCAO, CAO | CH1 (CHLORINA 1); chlorophyllide a oxygenase | chr1:16849132-16851152 REVERSEnearly identical (1034) CAO_ORYSA Chlorophyllide a oxygenase, chloroplast precursor (EC 1.13.12.14) (Chlorophyll a oxygenase) (Chlorophyll b synthase) - Oryza sativa (Rice)Rieske_RO_Alpha_Cao HcaE PaO Rieske_RO_Alpha_PhDO_like Rieske_RO_Alpha_N Rieske_RO_Alp…	T
LOC_Os10g41780.2	29.3.3	protein.targeting.chloroplast	highly similar to ( 769) AT1G44446 | Symbols: CH1, ATCAO, CAO | CH1 (CHLORINA 1); chlorophyllide a oxygenase | chr1:16849132-16851152 REVERSEnearly identical (1039) CAO_ORYSA Chlorophyllide a oxygenase, chloroplast precursor (EC 1.13.12.14) (Chlorophyll a oxygenase) (Chlorophyll b synthase) - Oryza sativa (Rice)Rieske_RO_Alpha_Cao HcaE PaO Rieske_RO_Alpha_PhDO_like Rieske_RO_Alpha_N Rieske_RO_Alp…	T
LOC_Os10g41780.1	29.3.3	protein.targeting.chloroplast	highly similar to ( 766) AT1G44446 | Symbols: CH1, ATCAO, CAO | CH1 (CHLORINA 1); chlorophyllide a oxygenase | chr1:16849132-16851152 REVERSEnearly identical (1082) CAO_ORYSA Chlorophyllide a oxygenase, chloroplast precursor (EC 1.13.12.14) (Chlorophyll a oxygenase) (Chlorophyll b synthase) - Oryza sativa (Rice)Rieske_RO_Alpha_Cao HcaE PaO Rieske_RO_Alpha_PhDO_like Rieske_RO_Alpha_N Rieske_RO_Alp…	T
LOC_Os10g41780.3	29.3.3	protein.targeting.chloroplast	highly similar to ( 674) AT1G44446 | Symbols: CH1, ATCAO, CAO | CH1 (CHLORINA 1); chlorophyllide a oxygenase | chr1:16849132-16851152 REVERSEhighly similar to ( 960) CAO_ORYSA Chlorophyllide a oxygenase, chloroplast precursor (EC 1.13.12.14) (Chlorophyll a oxygenase) (Chlorophyll b synthase) - Oryza sativa (Rice)Rieske_RO_Alpha_Cao HcaE Rieske_RO_Alpha_PhDO_like Rieske_RO_Alpha_N Rieske_RO_Alpha_…	T
LOC_Os11g13680.1	35.2	not assigned.unknown	protein|expressed protein	T
LOC_Os12g07110.2	11.1.9	lipid metabolism.FA synthesis and FA elongation.long chain fatty acid CoA ligase	nearly identical (1055) AT1G77590 | Symbols: LACS9 | LACS9 (LONG CHAIN ACYL-COA SYNTHETASE 9); long-chain-fatty-acid-CoA ligase | chr1:29148501-29151776 REVERSE FAA1 AMP-binding CaiC PRK03640 Acs PRK08314 PRK06087 PRK07656 PRK05605 PRK09089 PRK08633 PRK08180 EntF PRK07529 PRK06178 PRK06145 PRK09088 PRK06368 PRK12492 PRK07771 PRK08751 PRK06187 PRK06710 PRK05677 PRK07787 PRK07514 PRK09274 PRK06155 …	T
LOC_Os12g07110.1	11.1.9	lipid metabolism.FA synthesis and FA elongation.long chain fatty acid CoA ligase	nearly identical (1055) AT1G77590 | Symbols: LACS9 | LACS9 (LONG CHAIN ACYL-COA SYNTHETASE 9); long-chain-fatty-acid-CoA ligase | chr1:29148501-29151776 REVERSE FAA1 AMP-binding CaiC PRK03640 Acs PRK08314 PRK06087 PRK07656 PRK05605 PRK09089 PRK08633 PRK08180 EntF PRK07529 PRK06178 PRK06145 PRK09088 PRK06368 PRK12492 PRK07771 PRK08751 PRK06187 PRK06710 PRK05677 PRK07787 PRK07514 PRK09274 PRK06155 …	T
LOC_Os03g47610.3	18.2	Co-factor and vitamine metabolism.thiamine	nearly identical (1098) AT2G29630 | Symbols: THIC | THIC (ThiaminC); ADP-ribose pyrophosphohydrolase/ catalytic/ iron-sulfur cluster binding | chr2:12667395-12669569 FORWARDPRK09284 ThiC ThiC protein|thiamine biosynthesis protein thiC, putative, expressed	T
LOC_Os03g47610.6	18.2	Co-factor and vitamine metabolism.thiamine	nearly identical (1098) AT2G29630 | Symbols: THIC | THIC (ThiaminC); ADP-ribose pyrophosphohydrolase/ catalytic/ iron-sulfur cluster binding | chr2:12667395-12669569 FORWARDPRK09284 ThiC ThiC protein|thiamine biosynthesis protein thiC, putative, expressed	T
LOC_Os03g47610.8	18.2	Co-factor and vitamine metabolism.thiamine	nearly identical (1098) AT2G29630 | Symbols: THIC | THIC (ThiaminC); ADP-ribose pyrophosphohydrolase/ catalytic/ iron-sulfur cluster binding | chr2:12667395-12669569 FORWARDPRK09284 ThiC ThiC protein|thiamine biosynthesis protein thiC, putative, expressed	T
LOC_Os03g47610.5	18.2	Co-factor and vitamine metabolism.thiamine	nearly identical (1098) AT2G29630 | Symbols: THIC | THIC (ThiaminC); ADP-ribose pyrophosphohydrolase/ catalytic/ iron-sulfur cluster binding | chr2:12667395-12669569 FORWARDPRK09284 ThiC ThiC protein|thiamine biosynthesis protein thiC, putative, expressed	T
LOC_Os03g47610.1	18.2	Co-factor and vitamine metabolism.thiamine	nearly identical (1098) AT2G29630 | Symbols: THIC | THIC (ThiaminC); ADP-ribose pyrophosphohydrolase/ catalytic/ iron-sulfur cluster binding | chr2:12667395-12669569 FORWARDPRK09284 ThiC ThiC protein|thiamine biosynthesis protein thiC, putative, expressed	T
LOC_Os03g47610.4	18.2	Co-factor and vitamine metabolism.thiamine	nearly identical (1098) AT2G29630 | Symbols: THIC | THIC (ThiaminC); ADP-ribose pyrophosphohydrolase/ catalytic/ iron-sulfur cluster binding | chr2:12667395-12669569 FORWARDPRK09284 ThiC ThiC protein|thiamine biosynthesis protein thiC, putative, expressed	T
LOC_Os03g47610.2	18.2	Co-factor and vitamine metabolism.thiamine	nearly identical (1098) AT2G29630 | Symbols: THIC | THIC (ThiaminC); ADP-ribose pyrophosphohydrolase/ catalytic/ iron-sulfur cluster binding | chr2:12667395-12669569 FORWARDPRK09284 ThiC ThiC protein|thiamine biosynthesis protein thiC, putative, expressed	T
LOC_Os06g51160.1	26.2	misc.UDP glucosyl and glucoronyl transferases	highly similar to ( 703) AT4G38270 | Symbols: GAUT3 | GAUT3 (Galacturonosyltransferase 3); polygalacturonate 4-alpha-galacturonosyltransferase/ transferase, transferring glycosyl groups | chr4:17938433-17941410 FORWARDGlyco_transf_8 protein|glycosyl transferase family 8, putative, expressed	T
LOC_Os02g52260.1	35.2	not assigned.unknown	protein|expressed protein	T
LOC_Os08g33820.1	1.1.1.1	PS.lightreaction.photosystem II.LHC-II	moderately similar to ( 373) AT3G47470 | Symbols: LHCA4, CAB4 | LHCA4 (LIGHT-HARVESTING CHLOROPHYLL-PROTEIN COMPLEX I SUBUNIT A4); chlorophyll binding | chr3:17493622-17494773 REVERSEmoderately similar to ( 223) CB12_PETHY Chlorophyll a-b binding protein, chloroplast precursor (LHCI type II CAB) - Petunia hybrida (Petunia)Chloroa_b-bind protein|chlorophyll A-B binding protein, putative, expressed	T
LOC_Os06g05950.1	35.2	not assigned.unknown	moderately similar to ( 345) AT3G14830 | Symbols: | unknown protein | chr3:4983386-4985666 FORWARD protein|expressed protein	T
LOC_Os06g05950.3	35.2	not assigned.unknown	weakly similar to ( 194) AT1G53450 | Symbols: | unknown protein | chr1:19951747-19953839 REVERSE protein|expressed protein	T
LOC_Os06g05950.2	35.2	not assigned.unknown	moderately similar to ( 246) AT1G53450 | Symbols: | unknown protein | chr1:19951747-19953839 REVERSE protein|expressed protein	T
LOC_Os07g33910.2	34.8	transport.metabolite transporters at the envelope membrane	moderately similar to ( 254) AT1G61800 | Symbols: GPT2 | GPT2; antiporter/ glucose-6-phosphate transmembrane transporter | chr1:22824527-22826459 FORWARDweakly similar to ( 135) TPT_PEA Triose phosphate/phosphate translocator, chloroplast precursor (cTPT) (p36) (E30) - Pisum sativum (Garden pea) protein|transporter family protein, putative, expressed	T
LOC_Os11g14570.1	31.1	cell.organisation	weakly similar to ( 155) AT4G03500 | Symbols: | ankyrin repeat family protein | chr4:1553453-1556571 FORWARD protein|expressed protein	T
LOC_Os11g14570.4	31.1	cell.organisation	very weakly similar to (97.8) AT4G03460 | Symbols: | ankyrin repeat family protein | chr4:1536404-1540111 REVERSE protein|expressed protein	T
LOC_Os11g14570.3	31.1	cell.organisation	very weakly similar to (97.8) AT4G03460 | Symbols: | ankyrin repeat family protein | chr4:1536404-1540111 REVERSE protein|expressed protein	T
LOC_Os11g14570.2	31.1	cell.organisation	weakly similar to ( 155) AT4G03500 | Symbols: | ankyrin repeat family protein | chr4:1553453-1556571 FORWARD protein|expressed protein	T
LOC_Os06g03670.1	27.3.3	RNA.regulation of transcription.AP2/EREBP, APETALA2/Ethylene-responsive element binding protein family	weakly similar to ( 107) AT4G25480 | Symbols: DREB1A, CBF3, ATCBF3 | DREB1A (DEHYDRATION RESPONSE ELEMENT B1A); DNA binding / transcription activator/ transcription factor | chr4:13018353-13019003 REVERSEAP2 AP2 protein|dehydration-responsive element-binding protein, putative, expressed	T
LOC_Os03g03990.1	29.3.3	protein.targeting.chloroplast	moderately similar to ( 280) AT2G47450 | Symbols: CAO, CPSRP43 | CAO (CHAOS); chromatin binding | chr2:19472781-19473902 FORWARDhighly similar to ( 614) SR43C_ORYSA Probable signal recognition particle 43 kDa protein, chloroplast precursor - Oryza sativa (Rice)ANK protein|signal recognition particle 43 kDa protein, chloroplast precursor, putative, expressed	T
LOC_Os02g32590.1	27.3.23	RNA.regulation of transcription.HSF,Heat-shock transcription factor family	moderately similar to ( 213) AT5G03720 | Symbols: AT-HSFA3, HSFA3 | AT-HSFA3; DNA binding / transcription factor | chr5:971913-973683 REVERSE HSF_DNA-bind HSF HSF1 protein|HSF-type DNA-binding domain containing protein, expressed	T
LOC_Os02g32590.2	27.3.23	RNA.regulation of transcription.HSF,Heat-shock transcription factor family	moderately similar to ( 213) AT5G03720 | Symbols: AT-HSFA3, HSFA3 | AT-HSFA3; DNA binding / transcription factor | chr5:971913-973683 REVERSE HSF_DNA-bind HSF HSF1 protein|HSF-type DNA-binding domain containing protein, expressed	T
LOC_Os08g14450.1	27.2	RNA.transcription	moderately similar to ( 347) AT2G36990 | Symbols: SIGF, SIG6, ATSIG6, SOLDAT8 | SIGF (RNA POLYMERASE SIGMA-SUBUNIT F); DNA binding / DNA-directed RNA polymerase/ sigma factor/ transcription factor | chr2:15537502-15540016 REVERSEPRK07406 RpoD PRK07405 PRK05901 PRK05949 PRK07598 PRK07921 PRK05658 PRK09210 PRK05657 PRK06596 rpoH2 FliA PRK05803 PRK05572 PRK08301 PRK08215 protein|RNA polymerase sigma…	T
LOC_Os07g04840.1	1.1.1.2	PS.lightreaction.photosystem II.PSII polypeptide subunits	moderately similar to ( 280) AT1G06680 | Symbols: PSBP-1, OEE2, PSII-P | PSBP-1 (PHOTOSYSTEM II SUBUNIT P-1); poly(U) binding | chr1:2048076-2049186 FORWARDmoderately similar to ( 326) PSBP_WHEAT Oxygen-evolving enhancer protein 2, chloroplast precursor (OEE2) (23 kDa subunit of oxygen evolving system of photosystem II) (OEC 23 kDa subunit) (23 kDa thylakoid membrane protein) - Triticum aestivum …	T
LOC_Os02g10390.3	1.1.1.1	PS.lightreaction.photosystem II.LHC-II	moderately similar to ( 345) AT1G61520 | Symbols: LHCA3 | LHCA3; chlorophyll binding | chr1:22700493-22701149 FORWARDweakly similar to ( 145) CB12_PETHY Chlorophyll a-b binding protein, chloroplast precursor (LHCI type II CAB) - Petunia hybrida (Petunia)Chloroa_b-bind protein|chlorophyll A-B binding protein, putative, expressed	T
LOC_Os02g10390.1	1.1.1.1	PS.lightreaction.photosystem II.LHC-II	moderately similar to ( 360) AT1G61520 | Symbols: LHCA3 | LHCA3; chlorophyll binding | chr1:22700493-22701149 FORWARDweakly similar to ( 148) CB12_PETHY Chlorophyll a-b binding protein, chloroplast precursor (LHCI type II CAB) - Petunia hybrida (Petunia)Chloroa_b-bind protein|chlorophyll A-B binding protein, putative, expressed	T
LOC_Os02g10390.2	1.1.2.1	PS.lightreaction.photosystem I.LHC-I	moderately similar to ( 296) AT1G61520 | Symbols: LHCA3 | LHCA3; chlorophyll binding | chr1:22700493-22701149 FORWARDweakly similar to ( 109) CB12_PETHY Chlorophyll a-b binding protein, chloroplast precursor (LHCI type II CAB) - Petunia hybrida (Petunia)Chloroa_b-bind protein|chlorophyll A-B binding protein, putative, expressed	T
LOC_Os02g06300.1	30.5	signalling.G-proteins	nearly identical (1007) AT5G08650 | Symbols: | GTP-binding protein LepA, putative | chr5:2806533-2813220 REVERSEweakly similar to ( 102) EF2_BETVU Elongation factor 2 (EF-2) - Beta vulgaris (Sugar beet) PRK05433 LepA LepA TypA GTP_EFTU LepA_C PRK10218 GTP_translation_factor PRK07560 EF2 TypA_BipA lepA_II FusA lepA_C TetM_like EF-G PrfC TEF1 RF3 prfC PRK12740 PRK12317 PRK12739 Snu114p PRK00007 IF2…	T
LOC_Os02g44710.1	35.2	not assigned.unknown	protein|expressed protein	T
LOC_Os11g09684.1	35.2	not assigned.unknown	protein|expressed protein	T
LOC_Os03g39610.2	1.1.1.1	PS.lightreaction.photosystem II.LHC-II	moderately similar to ( 415) AT3G27690 | Symbols: LHCB2.4, LHCB2.3, LHCB2 | LHCB2.3; chlorophyll binding | chr3:10256002-10256921 FORWARDmoderately similar to ( 436) CB23_ORYSA Chlorophyll a-b binding protein, chloroplast precursor (LHCII type I CAB) (LHCP) - Oryza sativa (Rice)Chloroa_b-bind protein|chlorophyll A-B binding protein, putative, expressed	T
LOC_Os03g39610.1	1.1.1.1	PS.lightreaction.photosystem II.LHC-II	moderately similar to ( 459) AT3G27690 | Symbols: LHCB2.4, LHCB2.3, LHCB2 | LHCB2.3; chlorophyll binding | chr3:10256002-10256921 FORWARDhighly similar to ( 526) CB23_ORYSA Chlorophyll a-b binding protein, chloroplast precursor (LHCII type I CAB) (LHCP) - Oryza sativa (Rice)Chloroa_b-bind protein|chlorophyll A-B binding protein, putative, expressed	T
LOC_Os01g07240.1	35.2	not assigned.unknown	protein|expressed protein	T
LOC_Os02g57110.1	26.28	misc.GDSL-motif lipase	moderately similar to ( 482) AT5G33370 | Symbols: | GDSL-motif lipase/hydrolase family protein | chr5:12602864-12604670 REVERSEweakly similar to ( 166) APG_BRANA Anter-specific proline-rich protein APG (Protein CEX) (Fragment) - Brassica napus (Rape)SGNH_plant_lipase_like fatty_acyltransferase_like Triacylglycerol_lipase_like protein|GDSL-like lipase/acylhydrolase, putative, expressed	T
LOC_Os02g57110.2	26.28	misc.GDSL-motif lipase	moderately similar to ( 394) AT5G33370 | Symbols: | GDSL-motif lipase/hydrolase family protein | chr5:12602864-12604670 REVERSEweakly similar to ( 110) APG_BRANA Anter-specific proline-rich protein APG (Protein CEX) (Fragment) - Brassica napus (Rape)SGNH_plant_lipase_like fatty_acyltransferase_like protein|GDSL-like lipase/acylhydrolase, putative, expressed	T
LOC_Os08g06380.1	10.2.1	cell wall.cellulose synthesis.cellulose synthase	highly similar to ( 888) AT3G03050 | Symbols: CSLD3, KJK, ATCSLD3 | CSLD3 (CELLULOSE SYNTHASE-LIKE D3); cellulose synthase/ transferase, transferring glycosyl groups | chr3:687873-691629 FORWARDCellulose_synt protein|CSLF6 - cellulose synthase-like family F; beta1,3;1,4 glucan synthase, expressed	T
LOC_Os08g06380.2	10.2.1	cell wall.cellulose synthesis.cellulose synthase	highly similar to ( 877) AT3G03050 | Symbols: CSLD3, KJK, ATCSLD3 | CSLD3 (CELLULOSE SYNTHASE-LIKE D3); cellulose synthase/ transferase, transferring glycosyl groups | chr3:687873-691629 FORWARDCellulose_synt protein|CSLF6 - cellulose synthase-like family F; beta1,3;1,4 glucan synthase, expressed	T
LOC_Os04g40530.1	35.2	not assigned.unknown	moderately similar to ( 318) AT3G01660 | Symbols: | methyltransferase | chr3:245532-246432 FORWARD protein|methyltransferase domain containing protein, expressed	T
LOC_Os03g10880.2	30.11	signalling.light	moderately similar to ( 479) AT5G67385 | Symbols: | protein binding / signal transducer | chr5:26884754-26887083 FORWARDmoderately similar to ( 248) NPH3_ORYSA Coleoptile phototropism protein 1 (Non-phototropic hypocotyl 3-like protein) (NPH3-like protein) - Oryza sativa (Rice)NPH3 protein|BTBN5 - Bric-a-Brac, Tramtrack, Broad Complex BTB domain with non-phototropic hypocotyl 3 NPH3 and coiled-co…	T
LOC_Os03g10880.1	30.11	signalling.light	highly similar to ( 542) AT5G67385 | Symbols: | protein binding / signal transducer | chr5:26884754-26887083 FORWARDmoderately similar to ( 275) NPH3_ORYSA Coleoptile phototropism protein 1 (Non-phototropic hypocotyl 3-like protein) (NPH3-like protein) - Oryza sativa (Rice)NPH3 protein|BTBN5 - Bric-a-Brac, Tramtrack, Broad Complex BTB domain with non-phototropic hypocotyl 3 NPH3 and coiled-coil d…	T
LOC_Os08g10010.1	11.1.15	lipid metabolism.FA synthesis and FA elongation.ACP desaturase	moderately similar to ( 388) AT3G02610 | Symbols: | acyl-[acyl-carrier-protein] desaturase/ oxidoreductase/ transition metal ion binding | chr3:555665-557458 FORWARDmoderately similar to ( 374) STAD_GOSHI Acyl-[acyl-carrier-protein] desaturase, chloroplast precursor (EC 1.14.19.2) (Stearoyl-ACP desaturase) - Gossypium hirsutum (Upland cotton)FA_desaturase_2 Acyl_ACP_Desat protein|acyl-desaturase,…	T
LOC_Os08g10020.2	1.1.1.2	PS.lightreaction.photosystem II.PSII polypeptide subunits	weakly similar to ( 124) AT1G79040 | Symbols: PSBR | PSBR (photosystem II subunit R) | chr1:29736085-29736781 FORWARDweakly similar to ( 137) PSBR_SPIOL Photosystem II 10 kDa polypeptide, chloroplast precursor - Spinacia oleracea (Spinach)PsbR protein|photosystem II 10 kDa polypeptide, chloroplast precursor, putative, expressed	T
LOC_Os08g10020.1	1.1.1.2	PS.lightreaction.photosystem II.PSII polypeptide subunits	weakly similar to ( 105) AT1G79040 | Symbols: PSBR | PSBR (photosystem II subunit R) | chr1:29736085-29736781 FORWARDweakly similar to ( 114) PSBR_SOLTU Photosystem II 10 kDa polypeptide, chloroplast precursor (Light-inducible tissue-specific ST-LS1 protein) - Solanum tuberosum (Potato)PsbR protein|photosystem II 10 kDa polypeptide, chloroplast precursor, putative, expressed	T
LOC_Os08g10020.3	35.2	not assigned.unknown	protein|photosystem II 10 kDa polypeptide, chloroplast precursor, putative, expressed	T
LOC_Os05g35470.1	26.1	misc.misc2	moderately similar to ( 248) AT1G35420 | Symbols: | dienelactone hydrolase family protein | chr1:13026320-13027463 FORWARD COG0412 protein|dienelactone hydrolase family protein, expressed	T
LOC_Os04g38600.2	1.3.4	PS.calvin cycle.GAP	highly similar to ( 586) AT3G26650 | Symbols: GAPA, GAPA-1 | GAPA (GLYCERALDEHYDE 3-PHOSPHATE DEHYDROGENASE A SUBUNIT); glyceraldehyde-3-phosphate dehydrogenase/ protein binding | chr3:9795226-9796848 FORWARDhighly similar to ( 663) G3PA_MAIZE Glyceraldehyde-3-phosphate dehydrogenase A, chloroplast precursor (EC 1.2.1.13) (NADP-dependent glyceraldehydephosphate dehydrogenase subunit A) - Zea mays…	T
LOC_Os04g38600.4	1.3.4	PS.calvin cycle.GAP	weakly similar to ( 143) AT1G12900 | Symbols: GAPA-2 | GAPA-2 (GLYCERALDEHYDE 3-PHOSPHATE DEHYDROGENASE A SUBUNIT 2); NAD or NADH binding / binding / catalytic/ glyceraldehyde-3-phosphate dehydrogenase (phosphorylating)/ glyceraldehyde-3-phosphate dehydrogenase | chr1:4392634-4393850 REVERSEweakly similar to ( 147) G3PA_MAIZE Glyceraldehyde-3-phosphate dehydrogenase A, chloroplast precursor (EC 1…	T
LOC_Os04g38600.1	1.3.4	PS.calvin cycle.GAP	highly similar to ( 577) AT3G26650 | Symbols: GAPA, GAPA-1 | GAPA (GLYCERALDEHYDE 3-PHOSPHATE DEHYDROGENASE A SUBUNIT); glyceraldehyde-3-phosphate dehydrogenase/ protein binding | chr3:9795226-9796848 FORWARDhighly similar to ( 648) G3PA_MAIZE Glyceraldehyde-3-phosphate dehydrogenase A, chloroplast precursor (EC 1.2.1.13) (NADP-dependent glyceraldehydephosphate dehydrogenase subunit A) - Zea mays…	T
LOC_Os04g38600.3	1.3.4	PS.calvin cycle.GAP	highly similar to ( 582) AT3G26650 | Symbols: GAPA, GAPA-1 | GAPA (GLYCERALDEHYDE 3-PHOSPHATE DEHYDROGENASE A SUBUNIT); glyceraldehyde-3-phosphate dehydrogenase/ protein binding | chr3:9795226-9796848 FORWARDhighly similar to ( 652) G3PA_MAIZE Glyceraldehyde-3-phosphate dehydrogenase A, chloroplast precursor (EC 1.2.1.13) (NADP-dependent glyceraldehydephosphate dehydrogenase subunit A) - Zea mays…	T
LOC_Os12g08770.1	1.1.2.2	PS.lightreaction.photosystem I.PSI polypeptide subunits	weakly similar to ( 156) AT5G64040 | Symbols: PSAN | PSAN; calmodulin binding | chr5:25628690-25629409 REVERSEweakly similar to ( 166) PSAN_HORVU Photosystem I reaction center subunit N, chloroplast precursor (PSI-N) - Hordeum vulgare (Barley)PsaN protein|photosystem I reaction center subunit N, chloroplast precursor, putative, expressed	T
LOC_Os03g56670.1	1.1.2.2	PS.lightreaction.photosystem I.PSI polypeptide subunits	moderately similar to ( 253) AT1G31330 | Symbols: PSAF | PSAF (photosystem I subunit F) | chr1:11215011-11215939 REVERSEmoderately similar to ( 284) PSAF_HORVU Photosystem I reaction center subunit III, chloroplast precursor (Light-harvesting complex I 17 kDa protein) (PSI-F) - Hordeum vulgare (Barley)PSI_PsaF psaF protein|photosystem I reaction center subunit III, chloroplast precursor, putative…	T
LOC_Os03g56670.2	1.1.2.2	PS.lightreaction.photosystem I.PSI polypeptide subunits	moderately similar to ( 253) AT1G31330 | Symbols: PSAF | PSAF (photosystem I subunit F) | chr1:11215011-11215939 REVERSEmoderately similar to ( 284) PSAF_HORVU Photosystem I reaction center subunit III, chloroplast precursor (Light-harvesting complex I 17 kDa protein) (PSI-F) - Hordeum vulgare (Barley)PSI_PsaF psaF protein|photosystem I reaction center subunit III, chloroplast precursor, putative…	T
LOC_Os06g21590.1	1.1.1.1	PS.lightreaction.photosystem II.LHC-II	moderately similar to ( 354) AT3G54890 | Symbols: LHCA1 | LHCA1; chlorophyll binding | chr3:20339881-20340922 REVERSEweakly similar to ( 139) CB2B_PINSY Chlorophyll a-b binding protein type 2 member 1B, chloroplast precursor (Chlorophyll a-b binding protein type II 1B) (CAB) (LHCP) - Pinus sylvestris (Scots pine)Chloroa_b-bind protein|chlorophyll A-B binding protein, putative, expressed	T
LOC_Os06g21590.2	1.1.1.1	PS.lightreaction.photosystem II.LHC-II	moderately similar to ( 276) AT3G54890 | Symbols: LHCA1 | LHCA1; chlorophyll binding | chr3:20339881-20340922 REVERSEweakly similar to ( 103) CB2B_PINSY Chlorophyll a-b binding protein type 2 member 1B, chloroplast precursor (Chlorophyll a-b binding protein type II 1B) (CAB) (LHCP) - Pinus sylvestris (Scots pine)Chloroa_b-bind protein|chlorophyll A-B binding protein, putative, expressed	T
LOC_Os11g40600.1	35.2	not assigned.unknown	protein|expressed protein	T
LOC_Os01g68450.2	35.2	not assigned.unknown	moderately similar to ( 300) AT1G65230 | Symbols: | unknown protein | chr1:24229167-24230764 FORWARD protein|expressed protein	T
LOC_Os01g68450.1	35.2	not assigned.unknown	moderately similar to ( 317) AT1G65230 | Symbols: | unknown protein | chr1:24229167-24230764 FORWARD protein|expressed protein	T
LOC_Os08g37040.1	24	Biodegradation of Xenobiotics	moderately similar to ( 216) AT1G47480 | Symbols: | hydrolase | chr1:17417623-17419296 FORWARDweakly similar to ( 123) GID1_ORYSA Gibberellin receptor GID1 (EC 3.-.-.-) (Gibberellin-insensitive dwarf protein 1) (Protein GIBBERELLIN INSENSITIVE DWARF1) - Oryza sativa (Rice) Abhydrolase_3 Aes protein|gibberellin receptor GID1L2, putative, expressed	T
LOC_Os02g36850.1	1.1.1.2	PS.lightreaction.photosystem II.PSII polypeptide subunits	weakly similar to ( 162) AT1G14150 | Symbols: | oxygen evolving enhancer 3 (PsbQ) family protein | chr1:4839885-4840632 FORWARDPsbQ protein|oxygen evolving enhancer protein 3, identical, putative, expressed	T
LOC_Os02g52934.1	35.2	not assigned.unknown	protein|expressed protein	T
LOC_Os01g37350.2	35.2	not assigned.unknown	RT_LTR protein|retrotransposon protein, putative, Ty3-gypsy subclass, expressed	T
LOC_Os01g37350.1	35.2	not assigned.unknown	RT_LTR protein|retrotransposon protein, putative, Ty3-gypsy subclass, expressed	T
LOC_Os05g49920.1	27.3.25	RNA.regulation of transcription.MYB domain transcription factor family	highly similar to ( 912) AT1G15510 | Symbols: | pentatricopeptide (PPR) repeat-containing protein | chr1:5329111-5331711 FORWARDweakly similar to ( 103) RF1_ORYSA Rf1 protein, mitochondrial precursor (PPR protein) (Fertility restorer) (Restorer for CMS) - Oryza sativa (Rice) protein|pentatricopeptide, putative, expressed	T
LOC_Os05g49920.1	34.99	transport.misc	highly similar to ( 912) AT1G15510 | Symbols: | pentatricopeptide (PPR) repeat-containing protein | chr1:5329111-5331711 FORWARDweakly similar to ( 103) RF1_ORYSA Rf1 protein, mitochondrial precursor (PPR protein) (Fertility restorer) (Restorer for CMS) - Oryza sativa (Rice) protein|pentatricopeptide, putative, expressed	T
LOC_Os03g02960.1	29.2.4	protein.synthesis.elongation	weakly similar to ( 134) AT3G49470 | Symbols: NACA2 | NACA2 (NASCENT POLYPEPTIDE-ASSOCIATED COMPLEX SUBUNIT ALPHA-LIKE PROTEIN 2) | chr3:18341072-18342273 FORWARD protein|nascent polypeptide-associated complex subunit alpha, putative, expressed	T
LOC_Os04g53310.1	2.1.2.2	major CHO metabolism.synthesis.starch.starch synthase	nearly identical (1172) AT1G11720 | Symbols: ATSS3 | ATSS3 (starch synthase 3); starch synthase/ transferase, transferring glycosyl groups | chr1:3952511-3956840 FORWARDnearly identical (1264) SSY3_SOLTU Soluble starch synthase 3, chloroplast precursor (EC 2.4.1.21) (SS III) (Soluble starch synthase III) - Solanum tuberosum (Potato)glgA GlgA Glyco_transf_5 SSIII protein|soluble starch synthase 3,…	T
LOC_Os08g32540.1	31.3	cell.cycle	moderately similar to ( 237) AT1G70210 | Symbols: CYCD1;1 | CYCD1;1 (CYCLIN D1;1); cyclin-dependent protein kinase regulator | chr1:26440015-26441980 FORWARD Cyclin_N protein|cyclin, putative, expressed	T
LOC_Os01g72100.1	30.3	signalling.calcium	weakly similar to ( 138) AT1G24620 | Symbols: | polcalcin, putative / calcium-binding pollen allergen, putative | chr1:8723893-8724453 REVERSEweakly similar to ( 107) CALM3_PETHY Calmodulin-related protein - Petunia hybrida (Petunia) FRQ1 protein|OsCML10 - Calmodulin-related calcium sensor protein, expressed	T
LOC_Os02g38170.1	35.2	not assigned.unknown	protein|expressed protein	T
LOC_Os05g33280.1	35.2	not assigned.unknown	moderately similar to ( 340) AT1G54780 | Symbols: | thylakoid lumen 18.3 kDa protein | chr1:20439533-20440953 FORWARDDUF477 protein|thylakoid lumen protein, putative, expressed	T
LOC_Os01g37360.1	35.2	not assigned.unknown	DUF1165 protein|retrotransposon protein, putative, Ty3-gypsy subclass, expressed	T
LOC_Os11g27329.6	29.5.5	protein.degradation.serine protease	Peptidase_S10 protein|OsSCP62 - Putative Serine Carboxypeptidase homologue, expressed	T
LOC_Os11g27329.1	29.5.5	protein.degradation.serine protease	moderately similar to ( 236) AT1G33540 | Symbols: scpl18 | scpl18 (serine carboxypeptidase-like 18); serine-type carboxypeptidase | chr1:12162349-12164700 REVERSEweakly similar to ( 198) CBP1_HORVU Serine carboxypeptidase 1 precursor (EC 3.4.16.5) (Serine carboxypeptidase I) (Carboxypeptidase C) (CP-MI) [Contains: Serine carboxypeptidase 1 chain A (Serine carboxypeptidase I chain A); Serine carbo…	T
LOC_Os11g27329.4	29.5.5	protein.degradation.serine protease	moderately similar to ( 236) AT1G33540 | Symbols: scpl18 | scpl18 (serine carboxypeptidase-like 18); serine-type carboxypeptidase | chr1:12162349-12164700 REVERSEweakly similar to ( 198) CBP1_HORVU Serine carboxypeptidase 1 precursor (EC 3.4.16.5) (Serine carboxypeptidase I) (Carboxypeptidase C) (CP-MI) [Contains: Serine carboxypeptidase 1 chain A (Serine carboxypeptidase I chain A); Serine carbo…	T
LOC_Os11g27329.5	29.5.5	protein.degradation.serine protease	weakly similar to ( 158) AT2G22980 | Symbols: SCPL13 | serine-type carboxypeptidase | chr2:9779029-9783088 FORWARDweakly similar to ( 131) CBP1_ORYSA Serine carboxypeptidase 1 precursor (EC 3.4.16.5) (Serine carboxypeptidase I) (Carboxypeptidase C) - Oryza sativa (Rice) Peptidase_S10 COG2939 protein|OsSCP62 - Putative Serine Carboxypeptidase homologue, expressed	T
LOC_Os11g27329.2	29.5.5	protein.degradation.serine protease	weakly similar to ( 119) AT1G33540 | Symbols: scpl18 | scpl18 (serine carboxypeptidase-like 18); serine-type carboxypeptidase | chr1:12162349-12164700 REVERSEvery weakly similar to (95.1) CBP1_ORYSA Serine carboxypeptidase 1 precursor (EC 3.4.16.5) (Serine carboxypeptidase I) (Carboxypeptidase C) - Oryza sativa (Rice) Peptidase_S10 COG2939 protein|OsSCP62 - Putative Serine Carboxypeptidase homolo…	T
LOC_Os11g27329.3	35.2	not assigned.unknown	protein|OsSCP62 - Putative Serine Carboxypeptidase homologue, expressed	T
LOC_Os03g14669.1	27.3.16	RNA.regulation of transcription.CCAAT box binding factor family, HAP5	weakly similar to ( 185) AT5G63470 | Symbols: NF-YC4 | NF-YC4 (NUCLEAR FACTOR Y, SUBUNIT C4); DNA binding / transcription factor | chr5:25416332-25417084 REVERSE HAP5 protein|core histone H2A/H2B/H3/H4, putative, expressed	T
LOC_Os03g14669.2	27.3.16	RNA.regulation of transcription.CCAAT box binding factor family, HAP5	weakly similar to ( 185) AT5G63470 | Symbols: NF-YC4 | NF-YC4 (NUCLEAR FACTOR Y, SUBUNIT C4); DNA binding / transcription factor | chr5:25416332-25417084 REVERSE HAP5 protein|core histone H2A/H2B/H3/H4, putative, expressed	T
LOC_Os04g55200.1	31.4	cell.vesicle transport	moderately similar to ( 332) AT1G30630 | Symbols: | coatomer protein epsilon subunit family protein / COPE family protein | chr1:10858546-10860173 REVERSE Coatomer_E protein|coatomer subunit epsilon, putative, expressed	T
LOC_Os10g20794.1	35.2	not assigned.unknown	Transposase_21 protein|transposon protein, putative, CACTA, En/Spm sub-class	T
LOC_Os04g56240.1	11.9.2.1	lipid metabolism.lipid degradation.lipases.triacylglycerol lipase	moderately similar to ( 290) AT5G67050 | Symbols: | lipase class 3 family protein | chr5:26759482-26761165 REVERSE Lipase_3 Lipase_3 protein|lipase, putative, expressed	T
LOC_Os04g14810.1	28.99	DNA.unspecified	very weakly similar to (97.8) AT3G12410 | Symbols: | 3-5 exonuclease/ nucleic acid binding | chr3:3946267-3946959 REVERSE protein|3-5 exonuclease domain-containing protein, putative, expressed	T
LOC_Os02g53130.1	12.1.1	N-metabolism.nitrate metabolism.NR	nearly identical (1264) AT1G77760 | Symbols: NIA1, GNR1, NR1 | NIA1 (NITRATE REDUCTASE 1); nitrate reductase | chr1:29236005-29239367 REVERSEnearly identical (1568) NIA7_HORVU Nitrate reductase [NAD(P)H] (EC 1.7.1.2) - Hordeum vulgare (Barley) eukary_NR_Moco eukary_SO_Moco SO_family_Moco_dimer Mo-co_dimer SO_family_Moco Oxidored_molyb bact_SoxC_Moco FAD_binding_6 NAD_binding_1 bact_SorA_Moco UbiB…	T
LOC_Os05g09740.1	26.13	misc.acid and other phosphatases	moderately similar to ( 211) AT4G25150 | Symbols: | acid phosphatase, putative | chr4:12901736-12902882 REVERSEweakly similar to ( 184) VSPA_SOYBN Stem 28 kDa glycoprotein precursor (Vegetative storage protein A) - Glycine max (Soybean)Acid_phosphat_B protein|HAD superfamily phosphatase, putative, expressed	T
LOC_Os01g62500.1	29.5.7	protein.degradation.metalloprotease	highly similar to ( 999) AT2G29080 | Symbols: ftsh3 | ftsh3 (FtsH protease 3); ATP-dependent peptidase/ ATPase | chr2:12489911-12492999 REVERSEmoderately similar to ( 412) FTSH_ORYSA Cell division protease ftsH homolog, chloroplast precursor (EC 3.4.24.-) - Oryza sativa (Rice) HflB hflB RPT1 PRK03992 Peptidase_M41 SpoVK AAA COG1223 FtsH_ext protein|OsFtsH3 FtsH protease, homologue of AtFtsH3/10, …	T
LOC_Os02g34710.1	35.2	not assigned.unknown	very weakly similar to ( 100) AT1G22030 | Symbols: | unknown protein | chr1:7759337-7760415 REVERSE protein|expressed protein	T
LOC_Os01g09665.1	35.2	not assigned.unknown	protein|expressed protein	T
LOC_Os05g13904.1	35.2	not assigned.unknown	protein|expressed protein	T
LOC_Os05g05490.1	27.3.25	RNA.regulation of transcription.MYB domain transcription factor family	highly similar to ( 580) AT3G05340 | Symbols: | pentatricopeptide (PPR) repeat-containing protein | chr3:1524071-1526047 REVERSEvery weakly similar to (81.3) RF1_ORYSA Rf1 protein, mitochondrial precursor (PPR protein) (Fertility restorer) (Restorer for CMS) - Oryza sativa (Rice) protein|pentatricopeptide, putative, expressed	T
LOC_Os05g05490.1	34.99	transport.misc	highly similar to ( 580) AT3G05340 | Symbols: | pentatricopeptide (PPR) repeat-containing protein | chr3:1524071-1526047 REVERSEvery weakly similar to (81.3) RF1_ORYSA Rf1 protein, mitochondrial precursor (PPR protein) (Fertility restorer) (Restorer for CMS) - Oryza sativa (Rice) protein|pentatricopeptide, putative, expressed	T
LOC_Os01g45550.1	17.2.2	hormone metabolism.auxin.signal transduction	moderately similar to ( 476) AT1G23080 | Symbols: PIN7 | PIN7 (PIN-FORMED 7); auxin efflux transmembrane transporter/ auxin:hydrogen symporter/ transporter | chr1:8180768-8183406 REVERSEhighly similar to ( 806) PIN3A_ORYSA Probable auxin efflux carrier component 3a (OsPIN3a) - Oryza sativa (Rice)Mem_trans protein|auxin efflux carrier component, putative, expressed	T
LOC_Os01g45550.3	17.2.2	hormone metabolism.auxin.signal transduction	highly similar to ( 615) AT2G01420 | Symbols: PIN4 | PIN4 (PIN-FORMED 4); auxin:hydrogen symporter/ transporter | chr2:180478-183199 REVERSEhighly similar to ( 959) PIN3A_ORYSA Probable auxin efflux carrier component 3a (OsPIN3a) - Oryza sativa (Rice)Mem_trans protein|auxin efflux carrier component, putative, expressed	T
LOC_Os01g45550.2	17.2.2	hormone metabolism.auxin.signal transduction	highly similar to ( 651) AT1G23080 | Symbols: PIN7 | PIN7 (PIN-FORMED 7); auxin efflux transmembrane transporter/ auxin:hydrogen symporter/ transporter | chr1:8180768-8183406 REVERSEhighly similar to ( 995) PIN3A_ORYSA Probable auxin efflux carrier component 3a (OsPIN3a) - Oryza sativa (Rice)Mem_trans protein|auxin efflux carrier component, putative, expressed	T
LOC_Os06g02780.1	27.3.99	RNA.regulation of transcription.unclassified	weakly similar to ( 191) AT5G10770 | Symbols: | chloroplast nucleoid DNA-binding protein, putative | chr5:3403331-3405331 REVERSE protein|aspartic protease, putative, expressed	T
LOC_Os06g02780.1	29.5.4	protein.degradation.aspartate protease	weakly similar to ( 191) AT5G10770 | Symbols: | chloroplast nucleoid DNA-binding protein, putative | chr5:3403331-3405331 REVERSE protein|aspartic protease, putative, expressed	T
LOC_Os12g02330.2	11.6	lipid metabolism.lipid transfer proteins etc	very weakly similar to (82.0) AT5G59320 | Symbols: LTP3 | LTP3 (LIPID TRANSFER PROTEIN 3); lipid binding | chr5:23929051-23929492 FORWARDvery weakly similar to (92.0) NLTP3_HORVU Nonspecific lipid-transfer protein 3 precursor (LTP 3) (CW20) (CW-20) (CW-19) - Hordeum vulgare (Barley)nsLTP1 protein|LTPL13 - Protease inhibitor/seed storage/LTP family protein precursor, expressed	T
LOC_Os05g26194.1	35.2	not assigned.unknown	protein|expressed protein	T
LOC_Os12g43940.1	31.1	cell.organisation	moderately similar to ( 281) AT3G04710 | Symbols: | ankyrin repeat family protein | chr3:1278229-1280942 FORWARDvery weakly similar to (83.2) STIP_SOYBN Heat shock protein STI (Stress-inducible protein) (GmSTI) - Glycine max (Soybean) ANK protein|ankyrin repeat domain-containing protein, putative, expressed	T
LOC_Os01g27360.1	26.9	misc.glutathione S transferases	moderately similar to ( 208) AT3G62760 | Symbols: ATGSTF13 | ATGSTF13; glutathione transferase | chr3:23217425-23218246 REVERSEmoderately similar to ( 444) GSTH1_ORYSA Probable glutathione S-transferase GSTF1 (EC 2.5.1.18) (GST-I) - Oryza sativa (Rice) GST_C_Phi GST_N_Phi Gst protein|glutathione S-transferase, putative, expressed	T
LOC_Os01g53330.1	26.2	misc.UDP glucosyl and glucoronyl transferases	moderately similar to ( 278) AT3G16520 | Symbols: UGT88A1 | UDP-glucoronosyl/UDP-glucosyl transferase family protein | chr3:5618847-5620833 REVERSEweakly similar to ( 137) ZOX_PHAVU Zeatin O-xylosyltransferase (EC 2.4.2.40) (Zeatin O-beta-D-xylosyltransferase) - Phaseolus vulgaris (Kidney bean) (French bean) UDPGT protein|anthocyanidin 5,3-O-glucosyltransferase, putative, expressed	T
LOC_Os04g07280.1	35.2	not assigned.unknown	protein|AGAP002737-PA, putative, expressed	T
LOC_Os10g17790.1	35.2	not assigned.unknown	protein|remorin C-terminal domain containing protein, putative, expressed	T
LOC_Os05g32130.1	35.2	not assigned.unknown	protein|expressed protein	T
LOC_Os04g07890.1	35.2	not assigned.unknown	protein|AGAP002737-PA, putative, expressed	T
LOC_Os03g06170.1	35.2	not assigned.unknown	protein|hsp20/alpha crystallin family protein, putative, expressed	T
LOC_Os05g13804.1	35.2	not assigned.unknown	protein|expressed protein	T
LOC_Os04g14680.1	21.2.1	redox.ascorbate and glutathione.ascorbate	moderately similar to ( 405) AT4G35000 | Symbols: APX3 | APX3 (ASCORBATE PEROXIDASE 3); L-ascorbate peroxidase | chr4:16665007-16667541 REVERSEhighly similar to ( 542) APX3_ORYSA Probable L-ascorbate peroxidase 3 (EC 1.11.1.11) (OsAPx03) - Oryza sativa (Rice)ascorbate_peroxidase plant_peroxidase peroxidase KatG secretory_peroxidase catalase_peroxidase protein|OsAPx3 - Peroxisomal Ascorbate Peroxi…	T
LOC_Os04g07830.1	35.2	not assigned.unknown	protein|expressed protein	T
LOC_Os09g27580.3	34.15	transport.potassium	moderately similar to ( 469) AT4G13420 | Symbols: HAK5, ATHAK5 | HAK5 (HIGH AFFINITY K+ TRANSPORTER 5); potassium ion transmembrane transporter/ potassium:sodium symporter | chr4:7797038-7802174 REVERSEnearly identical (1259) HAK17_ORYSA Probable potassium transporter 17 (OsHAK17) - Oryza sativa (Rice)K_trans Kup trkD protein|potassium transporter, putative, expressed	T
LOC_Os09g27580.1	34.15	transport.potassium	moderately similar to ( 491) AT4G13420 | Symbols: HAK5, ATHAK5 | HAK5 (HIGH AFFINITY K+ TRANSPORTER 5); potassium ion transmembrane transporter/ potassium:sodium symporter | chr4:7797038-7802174 REVERSEnearly identical (1325) HAK17_ORYSA Probable potassium transporter 17 (OsHAK17) - Oryza sativa (Rice)K_trans Kup trkD protein|potassium transporter, putative, expressed	T
LOC_Os09g27580.2	34.15	transport.potassium	moderately similar to ( 493) AT4G13420 | Symbols: HAK5, ATHAK5 | HAK5 (HIGH AFFINITY K+ TRANSPORTER 5); potassium ion transmembrane transporter/ potassium:sodium symporter | chr4:7797038-7802174 REVERSEnearly identical (1380) HAK17_ORYSA Probable potassium transporter 17 (OsHAK17) - Oryza sativa (Rice)K_trans Kup trkD protein|potassium transporter, putative, expressed	T
LOC_Os03g45340.1	35.2	not assigned.unknown	protein|hsp20/alpha crystallin family protein, putative, expressed	T
LOC_Os04g49980.1	33.2	development.late embryogenesis abundant	protein|late embryogenesis abundant group 1, putative, expressed	T
LOC_Os09g27135.1	35.2	not assigned.unknown	protein|expressed protein	T
LOC_Os07g39750.3	26.28	misc.GDSL-motif lipase	weakly similar to ( 182) AT1G67830 | Symbols: ATFXG1 | ATFXG1 (alpha-fucosidase 1); alpha-L-fucosidase/ carboxylesterase | chr1:25431705-25432972 REVERSEweakly similar to ( 146) EST_HEVBR Esterase precursor (EC 3.1.1.-) (Early nodule-specific protein homolog) (Latex allergen Hev b 13) - Hevea brasiliensis (Para rubber tree)SGNH_plant_lipase_like protein|GDSL-like lipase/acylhydrolase, putative, e…	T
LOC_Os07g39750.2	26.28	misc.GDSL-motif lipase	moderately similar to ( 258) AT3G26430 | Symbols: | GDSL-motif lipase/hydrolase family protein | chr3:9674419-9675889 FORWARDmoderately similar to ( 202) EST_HEVBR Esterase precursor (EC 3.1.1.-) (Early nodule-specific protein homolog) (Latex allergen Hev b 13) - Hevea brasiliensis (Para rubber tree)SGNH_plant_lipase_like protein|GDSL-like lipase/acylhydrolase, putative, expressed	T
LOC_Os07g39750.1	26.28	misc.GDSL-motif lipase	moderately similar to ( 456) AT3G26430 | Symbols: | GDSL-motif lipase/hydrolase family protein | chr3:9674419-9675889 FORWARDmoderately similar to ( 392) EST_HEVBR Esterase precursor (EC 3.1.1.-) (Early nodule-specific protein homolog) (Latex allergen Hev b 13) - Hevea brasiliensis (Para rubber tree)SGNH_plant_lipase_like fatty_acyltransferase_like protein|GDSL-like lipase/acylhydrolase, putative…	T
LOC_Os01g53090.1	20.1	stress.biotic	moderately similar to ( 249) AT1G78780 | Symbols: | pathogenesis-related family protein | chr1:29621447-29622431 REVERSEmoderately similar to ( 234) PRPX_HORVU Pathogen-related protein - Hordeum vulgare (Barley) protein|pathogen-related protein, putative, expressed	T
LOC_Os01g04640.1	20.1	stress.biotic	weakly similar to ( 184) AT3G18260 | Symbols: | reticulon family protein (RTNLB9) | chr3:6260328-6261504 REVERSE Reticulon protein|reticulon domain containing protein, putative, expressed	T
LOC_Os01g04640.1	29.3.4.4	protein.targeting.secretory pathway.plasma membrane	weakly similar to ( 184) AT3G18260 | Symbols: | reticulon family protein (RTNLB9) | chr3:6260328-6261504 REVERSE Reticulon protein|reticulon domain containing protein, putative, expressed	T
LOC_Os04g41620.1	20.1	stress.biotic	moderately similar to ( 295) AT3G54420 | Symbols: ATEP3, ATCHITIV, CHIV | ATEP3; chitinase | chr3:20145935-20147034 FORWARDmoderately similar to ( 300) CHIA_MAIZE Endochitinase A precursor (EC 3.2.1.14) (Seed chitinase A) - Zea mays (Maize) chitinase_glyco_hydro_19 Glyco_hydro_19 protein|CHIT2 - Chitinase family protein precursor, expressed	T
LOC_Os03g37810.1	35.2	not assigned.unknown	protein|expressed protein	T
LOC_Os02g10730.1	35.2	not assigned.unknown	protein|expressed protein	T
LOC_Os12g43450.1	20.1	stress.biotic	moderately similar to ( 201) AT4G11650 | Symbols: ATOSM34 | ATOSM34 (osmotin 34) | chr4:7025127-7026113 REVERSEmoderately similar to ( 209) P21_SOYBN Protein P21 - Glycine max (Soybean)Thaumatin THN protein|thaumatin family domain containing protein, expressed	T
LOC_Os07g34070.1	33.99	development.unspecified	moderately similar to ( 229) AT5G64700 | Symbols: | nodulin MtN21 family protein | chr5:25865190-25866845 REVERSE protein|auxin-induced protein 5NG4, putative, expressed	T
LOC_Os05g45450.1	35.2	not assigned.unknown	DUF584 protein|DUF584 domain containing protein, putative, expressed	T
LOC_Os05g02754.1	35.2	not assigned.unknown	protein|expressed protein	T
LOC_Os02g36210.1	16.1.5	secondary metabolism.isoprenoids.terpenoids	highly similar to ( 565) AT4G02780 | Symbols: GA1, ABC33, ATCPS1 | GA1 (GA REQUIRING 1); ent-copalyl diphosphate synthase/ magnesium ion binding | chr4:1237881-1244766 REVERSEhighly similar to ( 602) KSA_PEA Ent-kaurene synthase A, chloroplast precursor (EC 5.5.1.13) (Ent-copalyl diphosphate synthase) (KSA) - Pisum sativum (Garden pea)Terpene_cyclase_plant_C1 Terpene_synth Terpene_synth_C protein…	T
LOC_Os02g02210.1	13.1.1.1.2	amino acid metabolism.synthesis.central amino acid metabolism.GABA.GABA transaminase	highly similar to ( 692) AT3G22200 | Symbols: POP2, GABA-T, HER1 | POP2 (POLLEN-PISTIL INCOMPATIBILITY 2); 4-aminobutyrate transaminase/ 4-aminobutyrate:pyruvate transaminase | chr3:7835286-7838863 FORWARDvery weakly similar to (83.2) GSA_CHLRE Glutamate-1-semialdehyde 2,1-aminomutase, chloroplast precursor (EC 5.4.3.8) (GSA) (Glutamate-1-semialdehyde aminotransferase) (GSA-AT) - Chlamydomonas re…	T
LOC_Os11g40840.1	30.2.11	signalling.receptor kinases.leucine rich repeat XI	weakly similar to ( 171) AT3G24240 | Symbols: | leucine-rich repeat transmembrane protein kinase, putative | chr3:8780551-8784150 FORWARDweakly similar to ( 146) RPK1_IPONI Receptor-like protein kinase precursor (EC 2.7.11.1) - Ipomoea nil (Japanese morning glory) (Pharbitis nil) protein|receptor-like protein kinase 2 precursor, putative, expressed	T
LOC_Os10g41999.1	35.2	not assigned.unknown	protein|RALFL27 - Rapid ALkalinization Factor RALF family protein precursor, expressed	T
LOC_Os03g11734.1	34.99	transport.misc	moderately similar to ( 485) AT1G51340 | Symbols: | MATE efflux family protein | chr1:19032034-19034681 FORWARD NorM PRK10367 protein|MATE efflux protein, putative, expressed	T
LOC_Os03g11734.2	34.99	transport.misc	moderately similar to ( 485) AT1G51340 | Symbols: | MATE efflux family protein | chr1:19032034-19034681 FORWARD NorM PRK10367 protein|MATE efflux protein, putative, expressed	T
LOC_Os03g11734.3	34.99	transport.misc	moderately similar to ( 374) AT1G51340 | Symbols: | MATE efflux family protein | chr1:19032034-19034681 FORWARD NorM protein|MATE efflux protein, putative, expressed	T
LOC_Os07g41350.1	33.99	development.unspecified	weakly similar to ( 117) AT3G29970 | Symbols: | germination protein-related | chr3:11745299-11746481 FORWARDB12D protein|B12D protein, putative, expressed	T
LOC_Os02g36110.1	26.1	misc.cytochrome P450	moderately similar to ( 354) AT2G45570 | Symbols: CYP76C2 | CYP76C2; electron carrier/ heme binding / iron ion binding / monooxygenase/ oxygen binding | chr2:18779935-18781922 REVERSEmoderately similar to ( 267) C76A2_SOLME Cytochrome P450 76A2 (EC 1.14.-.-) (CYPLXXVIA2) (P-450EG7) - Solanum melongena (Eggplant) (Aubergine) p450 CypX protein|cytochrome P450, putative, expressed	T
LOC_Os04g42830.1	16.2	secondary metabolism.phenylpropanoids	moderately similar to ( 328) AT5G17540 | Symbols: | transferase family protein | chr5:5782061-5783682 REVERSEweakly similar to ( 134) HCBT1_DIACA Anthranilate N-benzoyltransferase protein 1 (EC 2.3.1.144) (Anthranilate N-hydroxycinnamoyl/benzoyltransferase 1) - Dianthus caryophyllus (Carnation) (Clove pink)Transferase protein|transferase family protein, putative, expressed	T
LOC_Os04g42830.1	20.1	stress.biotic	moderately similar to ( 328) AT5G17540 | Symbols: | transferase family protein | chr5:5782061-5783682 REVERSEweakly similar to ( 134) HCBT1_DIACA Anthranilate N-benzoyltransferase protein 1 (EC 2.3.1.144) (Anthranilate N-hydroxycinnamoyl/benzoyltransferase 1) - Dianthus caryophyllus (Carnation) (Clove pink)Transferase protein|transferase family protein, putative, expressed	T
LOC_Os07g03710.1	20.1	stress.biotic	weakly similar to ( 147) AT4G25790 | Symbols: | allergen V5/Tpx-1-related family protein | chr4:13122248-13123290 REVERSEweakly similar to ( 168) PRMS_MAIZE Pathogenesis-related protein PRMS precursor - Zea mays (Maize) SCP SCP SCP protein|SCP-like extracellular protein, expressed	T
LOC_Os02g13430.1	30.2.11	signalling.receptor kinases.leucine rich repeat XI	highly similar to ( 755) AT5G25930 | Symbols: | leucine-rich repeat family protein / protein kinase family protein | chr5:9050880-9053978 FORWARDmoderately similar to ( 358) RPK1_IPONI Receptor-like protein kinase precursor (EC 2.7.11.1) - Ipomoea nil (Japanese morning glory) (Pharbitis nil) S_TKc Pkinase S_TKc PTKc Pkinase_Tyr TyrKc PTKc_Frk_like PTKc_Srm_Brk SPS1 PTKc_Jak_rpt2 PTKc_Ror PTKc_Src…	T
LOC_Os06g07905.1	29.7	protein.glycosylation	moderately similar to ( 460) AT4G32120 | Symbols: | galactosyltransferase family protein | chr4:15517230-15519687 REVERSE Galactosyl_T protein|galactosyltransferase family protein, putative, expressed	T
LOC_Os06g07905.2	29.7	protein.glycosylation	moderately similar to ( 468) AT4G32120 | Symbols: | galactosyltransferase family protein | chr4:15517230-15519687 REVERSE Galactosyl_T protein|galactosyltransferase family protein, putative, expressed	T
LOC_Os11g41680.1	26.1	misc.cytochrome P450	moderately similar to ( 300) AT1G13080 | Symbols: CYP71B2 | CYP71B2 (CYTOCHROME P450 71B2); electron carrier/ heme binding / iron ion binding / monooxygenase/ oxygen binding | chr1:4459493-4460807 FORWARDmoderately similar to ( 364) C71DA_SOYBN Cytochrome P450 71D10 (EC 1.14.-.-) - Glycine max (Soybean) p450 CypX protein|cytochrome P450, putative, expressed	T
LOC_Os11g06150.1	35.2	not assigned.unknown	protein|basic proline-rich protein precursor, putative, expressed	T
LOC_Os02g36070.1	26.1	misc.cytochrome P450	moderately similar to ( 348) AT2G45570 | Symbols: CYP76C2 | CYP76C2; electron carrier/ heme binding / iron ion binding / monooxygenase/ oxygen binding | chr2:18779935-18781922 REVERSEmoderately similar to ( 265) C93A1_SOYBN Cytochrome P450 93A1 (EC 1.14.-.-) - Glycine max (Soybean) p450 CypX protein|cytochrome P450, putative, expressed	T
LOC_Os06g35700.1	26.8	misc.nitrilases, *nitrile lyases, berberine bridge enzymes, reticuline oxidases, troponine reductases	moderately similar to ( 401) AT5G44410 | Symbols: | FAD-binding domain-containing protein | chr5:17891246-17892853 REVERSEFAD_binding_4 GlcD protein|reticuline oxidase-like protein precursor, putative, expressed	T
LOC_Os01g14990.1	35.2	not assigned.unknown	very weakly similar to (92.0) AT1G56320 | Symbols: | unknown protein | chr1:21085722-21086459 REVERSE protein|GCRP6 - Glycine and cysteine rich family protein precursor, putative, expressed	T
LOC_Os07g08930.1	35.2	not assigned.unknown	protein|expressed protein	T
LOC_Os04g09920.1	26.1	misc.cytochrome P450	moderately similar to ( 286) AT3G26310 | Symbols: CYP71B35 | CYP71B35; electron carrier/ heme binding / iron ion binding / monooxygenase/ oxygen binding | chr3:9641089-9642779 REVERSEhighly similar to ( 518) C99A1_SORBI Cytochrome P450 CYP99A1 (EC 1.14.-.-) (Fragment) - Sorghum bicolor (Sorghum) (Sorghum vulgare) p450 CypX protein|cytochrome P450, putative, expressed	T
LOC_Os12g05860.1	20.2.99	stress.abiotic.unspecified	moderately similar to ( 230) AT5G39160 | Symbols: | germin-like protein (GLP2a) (GLP5a) | chr5:15679195-15679970 REVERSEmoderately similar to ( 210) GLP1_MESCR Germin-like protein precursor - Mesembryanthemum crystallinum (Common ice plant)Cupin_1 protein|Cupin domain containing protein, expressed	T
LOC_Os01g20980.1	10.8.1	cell wall.pectin*esterases.PME	highly similar to ( 564) AT4G02330 | Symbols: ATPMEPCRB | ATPMEPCRB; pectinesterase | chr4:1032479-1034928 FORWARDmoderately similar to ( 364) PME3_CITSI Pectinesterase-3 precursor (EC 3.1.1.11) (Pectin methylesterase 3) (PE 3) - Citrus sinensis (Sweet orange)Pectinesterase PemB PMEI protein|pectinesterase, putative, expressed	T
LOC_Os02g36140.2	16.1.5	secondary metabolism.isoprenoids.terpenoids	highly similar to ( 607) AT1G79460 | Symbols: GA2, KS, ATKS | GA2 (GA REQUIRING 2); ent-kaurene synthase | chr1:29890568-29894436 FORWARDhighly similar to ( 606) KSB_CUCMA Ent-kaurene synthase B, chloroplast precursor (EC 4.2.3.19) (KSB) - Cucurbita maxima (Pumpkin) (Winter squash)Terpene_cyclase_plant_C1 Terpene_cyclase_C1 Terpene_synth_C Terpene_synth Isoprenoid_Biosyn_C1 protein|terpene syntha…	T
LOC_Os02g36140.5	16.1.5	secondary metabolism.isoprenoids.terpenoids	moderately similar to ( 312) AT1G79460 | Symbols: GA2, KS, ATKS | GA2 (GA REQUIRING 2); ent-kaurene synthase | chr1:29890568-29894436 FORWARDmoderately similar to ( 338) KSB_CUCMA Ent-kaurene synthase B, chloroplast precursor (EC 4.2.3.19) (KSB) - Cucurbita maxima (Pumpkin) (Winter squash)Terpene_cyclase_plant_C1 Terpene_synth protein|terpene synthase, putative, expressed	T
LOC_Os02g36140.3	16.1.5	secondary metabolism.isoprenoids.terpenoids	moderately similar to ( 435) AT1G79460 | Symbols: GA2, KS, ATKS | GA2 (GA REQUIRING 2); ent-kaurene synthase | chr1:29890568-29894436 FORWARDmoderately similar to ( 434) KSB_CUCMA Ent-kaurene synthase B, chloroplast precursor (EC 4.2.3.19) (KSB) - Cucurbita maxima (Pumpkin) (Winter squash)Terpene_cyclase_plant_C1 Terpene_synth Terpene_synth_C Terpene_cyclase_C1 protein|terpene synthase, putative,…	T
LOC_Os02g36140.4	16.1.5	secondary metabolism.isoprenoids.terpenoids	moderately similar to ( 328) AT1G79460 | Symbols: GA2, KS, ATKS | GA2 (GA REQUIRING 2); ent-kaurene synthase | chr1:29890568-29894436 FORWARDmoderately similar to ( 350) KSB_CUCMA Ent-kaurene synthase B, chloroplast precursor (EC 4.2.3.19) (KSB) - Cucurbita maxima (Pumpkin) (Winter squash)Terpene_cyclase_plant_C1 Terpene_synth protein|terpene synthase, putative, expressed	T
LOC_Os04g01470.1	26.6	misc.O-methyl transferases	moderately similar to ( 233) AT5G54160 | Symbols: ATOMT1, OMT1 | ATOMT1 (O-METHYLTRANSFERASE 1); caffeate O-methyltransferase/ myricetin 3-O-methyltransferase/ quercetin 3-O-methyltransferase | chr5:21982075-21984167 FORWARDmoderately similar to ( 285) COMT1_MAIZE Caffeic acid 3-O-methyltransferase (EC 2.1.1.68) (S-adenosysl-L-methionine:caffeic acid 3-O-methyltransferase) (COMT) (CAOMT) - Zea ma…	T
LOC_Os10g11500.1	20.1	stress.biotic	weakly similar to ( 147) AT2G14610 | Symbols: PR1, PR 1, ATPR1 | PR1 (PATHOGENESIS-RELATED GENE 1) | chr2:6241944-6242429 REVERSEweakly similar to ( 174) PRMS_MAIZE Pathogenesis-related protein PRMS precursor - Zea mays (Maize) SCP SCP SCP protein|SCP-like extracellular protein, expressed	T
LOC_Os09g30454.1	30.2.99	signalling.receptor kinases.misc	moderately similar to ( 339) AT1G21240 | Symbols: WAK3 | WAK3 (wall associated kinase 3); kinase/ protein serine/threonine kinase | chr1:7434303-7436702 FORWARDweakly similar to ( 187) CRI4_MAIZE Putative receptor protein kinase CRINKLY4 precursor (EC 2.7.11.1) - Zea mays (Maize) S_TKc Pkinase TyrKc S_TKc Pkinase_Tyr PTKc PTKc_Jak_rpt2 PTKc_Itk SPS1 PTKc_Csk_like PTKc_Tec_like PTKc_Fes_like PTKc_…	T
LOC_Os10g28299.1	35.2	not assigned.unknown	protein|expressed protein	T
LOC_Os07g46846.1	26.22	misc.short chain dehydrogenase/reductase (SDR)	moderately similar to ( 251) AT4G03140 | Symbols: | binding / catalytic/ oxidoreductase | chr4:1392191-1393662 FORWARDweakly similar to ( 173) TS2_MAIZE Sex determination protein tasselseed-2 - Zea mays (Maize) PRK07479 fabG fabG PRK07067 PRK12429 PRK08324 PRK06172 PRK06057 PRK06841 PRK12826 PRK12829 fabG PRK12939 PRK06138 fabG PRK07478 PRK06484 COG4221 FabG PRK06500 PRK08220 fabG PRK07063 PRK063…	T
LOC_Os09g29710.1	10.7	cell wall.modification	weakly similar to ( 118) AT4G30380 | Symbols: EXLB2 | EXLB2 (EXPANSIN-LIKE B2 PRECURSOR) | chr4:14860486-14860994 FORWARD protein|beta-expansin precursor, putative, expressed	T
LOC_Os08g07590.1	35.2	not assigned.unknown	protein|expressed protein	T
LOC_Os04g22120.1	29.4	protein.postranslational modification	moderately similar to ( 275) AT5G10530 | Symbols: | lectin protein kinase, putative | chr5:3324978-3326933 REVERSEweakly similar to ( 153) NORK_MEDTR Nodulation receptor kinase precursor (EC 2.7.11.1) (Does not make infections protein 2) (Symbiosis receptor-like kinase) (MtSYMRK) - Medicago truncatula (Barrel medic) S_TKc Pkinase S_TKc Lectin_legB Pkinase_Tyr TyrKc PTKc PTKc_Jak_rpt2 SPS1 PTKc_Ep…	T
LOC_Os04g22120.1	30.2.99	signalling.receptor kinases.misc	moderately similar to ( 275) AT5G10530 | Symbols: | lectin protein kinase, putative | chr5:3324978-3326933 REVERSEweakly similar to ( 153) NORK_MEDTR Nodulation receptor kinase precursor (EC 2.7.11.1) (Does not make infections protein 2) (Symbiosis receptor-like kinase) (MtSYMRK) - Medicago truncatula (Barrel medic) S_TKc Pkinase S_TKc Lectin_legB Pkinase_Tyr TyrKc PTKc PTKc_Jak_rpt2 SPS1 PTKc_Ep…	T
LOC_Os04g30240.1	29.4.1.57	protein.postranslational modification.kinase.receptor like cytoplasmatic kinase VII	moderately similar to ( 391) AT1G21270 | Symbols: WAK2 | WAK2; ATP binding / calcium ion binding / protein kinase/ protein serine/threonine kinase | chr1:7444997-7447345 FORWARDweakly similar to ( 163) PSKR_DAUCA Phytosulfokine receptor precursor (EC 2.7.11.1) (Phytosulfokine LRR receptor kinase) - Daucus carota (Carrot) S_TKc S_TKc Pkinase_Tyr TyrKc PTKc Pkinase SPS1 PTKc_Csk_like PTKc_Fes_like …	T
LOC_Os04g30240.1	30.2.99	signalling.receptor kinases.misc	moderately similar to ( 391) AT1G21270 | Symbols: WAK2 | WAK2; ATP binding / calcium ion binding / protein kinase/ protein serine/threonine kinase | chr1:7444997-7447345 FORWARDweakly similar to ( 163) PSKR_DAUCA Phytosulfokine receptor precursor (EC 2.7.11.1) (Phytosulfokine LRR receptor kinase) - Daucus carota (Carrot) S_TKc S_TKc Pkinase_Tyr TyrKc PTKc Pkinase SPS1 PTKc_Csk_like PTKc_Fes_like …	T
LOC_Os12g43490.1	20.1	stress.biotic	moderately similar to ( 207) AT4G11650 | Symbols: ATOSM34 | ATOSM34 (osmotin 34) | chr4:7025127-7026113 REVERSEmoderately similar to ( 220) ZEAM_MAIZE Zeamatin precursor - Zea mays (Maize)Thaumatin THN protein|thaumatin, putative, expressed	T
LOC_Os08g07630.1	35.2	not assigned.unknown	protein|expressed protein	T
LOC_Os04g10160.1	26.1	misc.cytochrome P450	moderately similar to ( 318) AT5G25120 | Symbols: CYP71B11 | CYP71B11; electron carrier/ heme binding / iron ion binding / monooxygenase/ oxygen binding | chr5:8662851-8664432 FORWARDhighly similar to ( 557) C99A1_SORBI Cytochrome P450 CYP99A1 (EC 1.14.-.-) (Fragment) - Sorghum bicolor (Sorghum) (Sorghum vulgare) p450 CypX protein|cytochrome P450, putative, expressed	T
LOC_Os06g37300.2	17.6.1.3	hormone metabolism.gibberelin.synthesis-degradation.ent-kaurene oxidase	moderately similar to ( 278) AT5G25900 | Symbols: GA3, CYP701A3, ATKO1 | GA3 (GA REQUIRING 3); ent-kaurene oxidase/ oxygen binding | chr5:9036073-9038278 FORWARD p450 protein|cytochrome P450, putative, expressed	T
LOC_Os06g37300.1	26.1	misc.cytochrome P450	highly similar to ( 513) AT5G25900 | Symbols: GA3, CYP701A3, ATKO1 | GA3 (GA REQUIRING 3); ent-kaurene oxidase/ oxygen binding | chr5:9036073-9038278 FORWARDmoderately similar to ( 202) C98A1_SORBI Cytochrome P450 98A1 (EC 1.14.-.-) - Sorghum bicolor (Sorghum) (Sorghum vulgare) p450 CypX protein|cytochrome P450, putative, expressed	T
LOC_Os07g48020.1	26.12	misc.peroxidases	moderately similar to ( 333) AT5G05340 | Symbols: | peroxidase, putative | chr5:1579142-1580819 REVERSEmoderately similar to ( 447) PER2_ORYSA Peroxidase 2 precursor (EC 1.11.1.7) - Oryza sativa (Rice)secretory_peroxidase plant_peroxidase peroxidase protein|peroxidase precursor, putative, expressed	T
LOC_Os04g09900.3	16.1.5	secondary metabolism.isoprenoids.terpenoids	moderately similar to ( 303) AT4G02780 | Symbols: GA1, ABC33, ATCPS1 | GA1 (GA REQUIRING 1); ent-copalyl diphosphate synthase/ magnesium ion binding | chr4:1237881-1244766 REVERSEmoderately similar to ( 343) KSA_PEA Ent-kaurene synthase A, chloroplast precursor (EC 5.5.1.13) (Ent-copalyl diphosphate synthase) (KSA) - Pisum sativum (Garden pea)Terpene_cyclase_plant_C1 Terpene_synth protein|ent-kau…	T
LOC_Os04g09900.1	16.1.5	secondary metabolism.isoprenoids.terpenoids	highly similar to ( 574) AT4G02780 | Symbols: GA1, ABC33, ATCPS1 | GA1 (GA REQUIRING 1); ent-copalyl diphosphate synthase/ magnesium ion binding | chr4:1237881-1244766 REVERSEhighly similar to ( 607) KSA_PEA Ent-kaurene synthase A, chloroplast precursor (EC 5.5.1.13) (Ent-copalyl diphosphate synthase) (KSA) - Pisum sativum (Garden pea)Terpene_cyclase_plant_C1 Terpene_synth protein|ent-kaurene syn…	T
LOC_Os04g09900.2	16.1.5	secondary metabolism.isoprenoids.terpenoids	highly similar to ( 571) AT4G02780 | Symbols: GA1, ABC33, ATCPS1 | GA1 (GA REQUIRING 1); ent-copalyl diphosphate synthase/ magnesium ion binding | chr4:1237881-1244766 REVERSEhighly similar to ( 605) KSA_PEA Ent-kaurene synthase A, chloroplast precursor (EC 5.5.1.13) (Ent-copalyl diphosphate synthase) (KSA) - Pisum sativum (Garden pea)Terpene_cyclase_plant_C1 Terpene_synth protein|ent-kaurene syn…	T
LOC_Os06g11200.1	17.7.1.5	hormone metabolism.jasmonate.synthesis-degradation.12-Oxo-PDA-reductase	highly similar to ( 510) AT1G76680 | Symbols: OPR1, ATOPR1 | OPR1; 12-oxophytodienoate reductase | chr1:28776982-28778271 FORWARD OYE_like_FMN PRK10605 NemA Oxidored_FMN OYE_like_FMN_family OYE_YqiM_FMN OYE_like_4_FMN OYE_like_5_FMN OYE_like_3_FMN OYE_like_2_FMN DCR_FMN PRK08255 ER_like_FMN TMADH_HD_FMN protein|12-oxophytodienoate reductase, putative, expressed	T
LOC_Os04g10000.1	26.22	misc.short chain dehydrogenase/reductase (SDR)	weakly similar to ( 199) AT1G52340 | Symbols: ABA2, SIS4, GIN1, SDR1, ISI4, SRE1, ATABA2, ATSDR1 | ABA2 (ABA DEFICIENT 2); alcohol dehydrogenase/ oxidoreductase/ xanthoxin dehydrogenase | chr1:19489997-19491527 REVERSEweakly similar to ( 162) TS2_MAIZE Sex determination protein tasselseed-2 - Zea mays (Maize) fabG fabG PRK12826 PRK07479 PRK12429 fabG PRK06057 PRK06841 PRK12829 FabG PRK06172 fabG …	T
LOC_Os03g56500.1	35.2	not assigned.unknown	protein|expressed protein	T
LOC_Os07g31790.1	24	Biodegradation of Xenobiotics	weakly similar to ( 177) AT1G47480 | Symbols: | hydrolase | chr1:17417623-17419296 FORWARDvery weakly similar to (94.4) GID1_ORYSA Gibberellin receptor GID1 (EC 3.-.-.-) (Gibberellin-insensitive dwarf protein 1) (Protein GIBBERELLIN INSENSITIVE DWARF1) - Oryza sativa (Rice) Abhydrolase_3 Aes protein|CXE carboxylesterase, putative, expressed	T
LOC_Os04g39320.2	35.2	not assigned.unknown	protein|expressed protein	T
LOC_Os04g39320.4	35.2	not assigned.unknown	protein|expressed protein	T
LOC_Os04g39320.1	35.2	not assigned.unknown	protein|expressed protein	T
LOC_Os04g49660.1	33.99	development.unspecified	very weakly similar to (83.6) AT5G47060 | Symbols: | senescence-associated protein-related | chr5:19116843-19117639 FORWARD protein|DUF581 domain containing protein, expressed	T
LOC_Os05g45510.1	35.2	not assigned.unknown	protein|expressed protein	T
LOC_Os08g30100.1	17.5.1	hormone metabolism.ethylene.synthesis-degradation	moderately similar to ( 263) AT1G06620 | Symbols: | 2-oxoglutarate-dependent dioxygenase, putative | chr1:2025618-2027094 FORWARDmoderately similar to ( 224) DV4H_CATRO Desacetoxyvindoline 4-hydroxylase (EC 1.14.11.20) - Catharanthus roseus (Rosy periwinkle) (Madagascar periwinkle) PcbC 2OG-FeII_Oxy protein|1-aminocyclopropane-1-carboxylate oxidase homolog 1, putative, expressed	T
LOC_Os03g13180.1	26.12	misc.peroxidases	moderately similar to ( 328) AT5G06730 | Symbols: | peroxidase, putative | chr5:2080207-2081621 REVERSEmoderately similar to ( 300) PERX_TOBAC Lignin-forming anionic peroxidase precursor (EC 1.11.1.7) (TOPA) - Nicotiana tabacum (Common tobacco)secretory_peroxidase plant_peroxidase peroxidase ascorbate_peroxidase protein|peroxidase precursor, putative, expressed	T
LOC_Os12g36850.1	35.2	not assigned.unknown	protein|pathogenesis-related Bet v I family protein, putative, expressed	T
LOC_Os08g44830.1	27.3.11	RNA.regulation of transcription.C2H2 zinc finger family	moderately similar to ( 296) AT5G22890 | Symbols: | zinc finger (C2H2 type) family protein | chr5:7653541-7654662 REVERSE protein|ZOS8-14 - C2H2 zinc finger protein, expressed	T
LOC_Os04g52810.1	33.99	development.unspecified	weakly similar to ( 130) AT1G56010 | Symbols: NAC1, ANAC022 | NAC1; transcription factor | chr1:20946852-20949144 REVERSEweakly similar to ( 115) NAC77_ORYSA NAC domain-containing protein 77 (ONAC077) (ONAC300) - Oryza sativa (Rice)NAM protein|no apical meristem protein, putative, expressed	T
LOC_Os12g30180.1	29.4.1.57	protein.postranslational modification.kinase.receptor like cytoplasmatic kinase VII	weakly similar to ( 151) AT4G04540 | Symbols: | protein kinase family protein | chr4:2259580-2262138 FORWARDweakly similar to ( 107) KPRO_MAIZE Putative receptor protein kinase ZmPK1 precursor (EC 2.7.11.1) - Zea mays (Maize) Pkinase S_TKc S_TKc PTKc Pkinase_Tyr TyrKc SPS1 PTKc_RET PTKc_Jak_rpt2 PTKc_InsR_like protein|protein kinase domain containing protein, expressed	T
LOC_Os06g09920.1	35.2	not assigned.unknown	protein|expressed protein	T
LOC_Os09g37976.1	33.1	development.storage proteins	weakly similar to ( 172) AT1G07750 | Symbols: | cupin family protein | chr1:2404300-2405863 REVERSE protein|cupin domain containing protein, expressed	T
LOC_Os04g53120.1	20.1.7	stress.biotic.PR-proteins	moderately similar to ( 266) AT3G14470 | Symbols: | disease resistance protein (NBS-LRR class), putative | chr3:4857940-4861104 FORWARD NB-ARC protein|NB-ARC domain containing protein, expressed	T
LOC_Os11g44700.1	35.2	not assigned.unknown	Calmodulin_bind protein|calmodulin binding protein, putative, expressed	T
LOC_Os11g28530.2	16.1.5	secondary metabolism.isoprenoids.terpenoids	highly similar to ( 565) AT1G79460 | Symbols: GA2, KS, ATKS | GA2 (GA REQUIRING 2); ent-kaurene synthase | chr1:29890568-29894436 FORWARDhighly similar to ( 598) KSB_CUCMA Ent-kaurene synthase B, chloroplast precursor (EC 4.2.3.19) (KSB) - Cucurbita maxima (Pumpkin) (Winter squash)Terpene_cyclase_plant_C1 Terpene_cyclase_C1 Terpene_synth_C Terpene_synth protein|terpene synthase, putative, express…	T
LOC_Os11g28530.1	16.1.5	secondary metabolism.isoprenoids.terpenoids	highly similar to ( 565) AT1G79460 | Symbols: GA2, KS, ATKS | GA2 (GA REQUIRING 2); ent-kaurene synthase | chr1:29890568-29894436 FORWARDhighly similar to ( 598) KSB_CUCMA Ent-kaurene synthase B, chloroplast precursor (EC 4.2.3.19) (KSB) - Cucurbita maxima (Pumpkin) (Winter squash)Terpene_cyclase_plant_C1 Terpene_cyclase_C1 Terpene_synth_C Terpene_synth protein|terpene synthase, putative, express…	T
LOC_Os11g28530.3	16.1.5	secondary metabolism.isoprenoids.terpenoids	highly similar to ( 565) AT1G79460 | Symbols: GA2, KS, ATKS | GA2 (GA REQUIRING 2); ent-kaurene synthase | chr1:29890568-29894436 FORWARDhighly similar to ( 598) KSB_CUCMA Ent-kaurene synthase B, chloroplast precursor (EC 4.2.3.19) (KSB) - Cucurbita maxima (Pumpkin) (Winter squash)Terpene_cyclase_plant_C1 Terpene_cyclase_C1 Terpene_synth_C Terpene_synth protein|terpene synthase, putative, express…	T
LOC_Os03g50490.1	12.2.2	N-metabolism.ammonia metabolism.glutamine synthase	highly similar to ( 584) AT5G37600 | Symbols: ATGSR1, GLN1;1, GSR 1 | ATGSR1; copper ion binding / glutamate-ammonia ligase | chr5:14933574-14935656 REVERSEhighly similar to ( 711) GLN13_ORYSA Glutamine synthetase cytosolic isozyme 1-3 (EC 6.3.1.2) (OsGLN1;3) (OsGS1;3) (Glutamate--ammonia ligase GLN1;3) - Oryza sativa (Rice) Gln-synt_C GlnA Gln-synt_N protein|glutamine synthetase, catalytic domai…	T
LOC_Os09g04310.1	35.2	not assigned.unknown	protein|expressed protein	T
LOC_Os08g09060.1	20.2.99	stress.abiotic.unspecified	moderately similar to ( 239) AT3G05950 | Symbols: | germin-like protein, putative | chr3:1781130-1781964 REVERSEweakly similar to ( 197) GLP1_MESCR Germin-like protein precursor - Mesembryanthemum crystallinum (Common ice plant)Cupin_1 protein|Cupin domain containing protein, expressed	T
LOC_Os02g13780.1	30.2.99	signalling.receptor kinases.misc	highly similar to ( 605) AT3G47570 | Symbols: | leucine-rich repeat transmembrane protein kinase, putative | chr3:17527611-17530748 FORWARDmoderately similar to ( 372) RPK1_IPONI Receptor-like protein kinase precursor (EC 2.7.11.1) - Ipomoea nil (Japanese morning glory) (Pharbitis nil) S_TKc TyrKc S_TKc Pkinase Pkinase_Tyr PTKc PTKc_Csk_like PTKc_Src_like PTKc_Srm_Brk PTKc_Frk_like PTKc_Trk PTKc_…	T
LOC_Os02g10550.1	20.1	stress.biotic	NB-ARC protein|expressed protein	T
LOC_Os11g10510.1	26.11.1	misc.alcohol dehydrogenases	highly similar to ( 622) AT1G77120 | Symbols: ADH1, ADH, ATADH, ATADH1 | ADH1 (ALCOHOL DEHYDROGENASE 1); alcohol dehydrogenase | chr1:28975509-28977216 FORWARDhighly similar to ( 753) ADH2_ORYSA Alcohol dehydrogenase 2 (EC 1.1.1.1) - Oryza sativa (Rice) AdhC Tdh AdhP tdh PRK09422 ADH_zinc_N Qor PRK10083 ADH_N PRK10309 protein|dehydrogenase, putative, expressed	T
LOC_Os11g10510.2	26.11.1	misc.alcohol dehydrogenases	moderately similar to ( 484) AT1G77120 | Symbols: ADH1, ADH, ATADH, ATADH1 | ADH1 (ALCOHOL DEHYDROGENASE 1); alcohol dehydrogenase | chr1:28975509-28977216 FORWARDhighly similar to ( 590) ADH2_ORYSA Alcohol dehydrogenase 2 (EC 1.1.1.1) - Oryza sativa (Rice) AdhC AdhP Tdh tdh PRK09422 Qor ADH_N PRK10083 PRK10309 ADH_zinc_N protein|dehydrogenase, putative, expressed	T
LOC_Os05g30760.1	26.8	misc.nitrilases, *nitrile lyases, berberine bridge enzymes, reticuline oxidases, troponine reductases	weakly similar to ( 184) AT2G23560 | Symbols: ATMES7, MES7 | MES7 (METHYL ESTERASE 7); hydrolase/ hydrolase, acting on ester bonds / methyl indole-3-acetate esterase/ methyl salicylate esterase | chr2:10029336-10030282 REVERSEmoderately similar to ( 219) PIR7B_ORYSA Esterase PIR7B (EC 3.1.-.-) - Oryza sativa (Rice) protein|esterase, putative, expressed	T
LOC_Os06g03180.1	35.2	not assigned.unknown	protein|expressed protein	T
LOC_Os10g36100.1	35.2	not assigned.unknown	nsLTP2 protein|LTPL157 - Protease inhibitor/seed storage/LTP family protein precursor, expressed	T
LOC_Os11g03840.1	30.2.24	signalling.receptor kinases.S-locus glycoprotein like	moderately similar to ( 272) AT1G34300 | Symbols: | lectin protein kinase family protein | chr1:12503450-12505939 FORWARDhighly similar to ( 775) KPRO_MAIZE Putative receptor protein kinase ZmPK1 precursor (EC 2.7.11.1) - Zea mays (Maize) Pkinase S_TKc S_TKc TyrKc Pkinase_Tyr PTKc SPS1 PTKc_Src_like PTKc_Trk PTKc_Jak_rpt2 PTKc_Csk_like PTKc_EphR PTKc_Itk PTKc_Srm_Brk PTKc_EphR_A2 PTKc_EGFR_like P…	T
LOC_Os11g03840.1	30.2.99	signalling.receptor kinases.misc	moderately similar to ( 272) AT1G34300 | Symbols: | lectin protein kinase family protein | chr1:12503450-12505939 FORWARDhighly similar to ( 775) KPRO_MAIZE Putative receptor protein kinase ZmPK1 precursor (EC 2.7.11.1) - Zea mays (Maize) Pkinase S_TKc S_TKc TyrKc Pkinase_Tyr PTKc SPS1 PTKc_Src_like PTKc_Trk PTKc_Jak_rpt2 PTKc_Csk_like PTKc_EphR PTKc_Itk PTKc_Srm_Brk PTKc_EphR_A2 PTKc_EGFR_like P…	T
LOC_Os06g02490.1	11.1.13	lipid metabolism.FA synthesis and FA elongation.acyl-CoA binding protein	weakly similar to ( 104) AT1G31812 | Symbols: ACBP6, ACBP | ACBP6 (acyl-CoA-binding protein 6); acyl-CoA binding / phosphatidylcholine binding | chr1:11411132-11412099 REVERSEweakly similar to ( 117) ACBP_RICCO Acyl-CoA-binding protein (ACBP) - Ricinus communis (Castor bean) ACBP ACBP protein|acyl CoA binding protein, putative, expressed	T
LOC_Os06g47700.1	30.2.99	signalling.receptor kinases.misc	highly similar to ( 814) AT1G72300 | Symbols: | leucine-rich repeat transmembrane protein kinase, putative | chr1:27217679-27220966 REVERSEhighly similar to ( 671) PSKR_DAUCA Phytosulfokine receptor precursor (EC 2.7.11.1) (Phytosulfokine LRR receptor kinase) - Daucus carota (Carrot) Pkinase S_TKc Pkinase_Tyr S_TKc PTKc TyrKc SPS1 PTKc_Srm_Brk PTKc_Jak_rpt2 PTKc_Src_like PTKc_Tec_like PTKc_Csk_li…	T
LOC_Os07g36320.1	35.2	not assigned.unknown	protein|OsFBX244 - F-box domain containing protein, expressed	T
LOC_Os01g20030.1	35.2	not assigned.unknown	protein|expressed protein	T
LOC_Os03g49260.2	17.7.1.2	hormone metabolism.jasmonate.synthesis-degradation.lipoxygenase	nearly identical (1003) AT3G22400 | Symbols: LOX5 | LOX5; electron carrier/ iron ion binding / lipoxygenase/ metal ion binding / oxidoreductase, acting on single donors with incorporation of molecular oxygen, incorporation of two atoms of oxygen | chr3:7927011-7931167 FORWARDnearly identical (1752) LOX1_ORYSA Lipoxygenase 1 (EC 1.13.11.12) (9-lipoxygenase) (r9-LOX1) - Oryza sativa (Rice)Lipoxygen…	T
LOC_Os03g49260.1	17.7.1.2	hormone metabolism.jasmonate.synthesis-degradation.lipoxygenase	highly similar to ( 994) AT3G22400 | Symbols: LOX5 | LOX5; electron carrier/ iron ion binding / lipoxygenase/ metal ion binding / oxidoreductase, acting on single donors with incorporation of molecular oxygen, incorporation of two atoms of oxygen | chr3:7927011-7931167 FORWARDnearly identical (1741) LOX1_ORYSA Lipoxygenase 1 (EC 1.13.11.12) (9-lipoxygenase) (r9-LOX1) - Oryza sativa (Rice)Lipoxyge…	T
LOC_Os11g05800.1	17.1.1	hormone metabolism.abscisic acid.synthesis-degradation	weakly similar to ( 151) AT2G36020 | Symbols: HVA22J | HVA22J (HVA22-LIKE PROTEIN J) | chr2:15123424-15125140 REVERSE protein|HVA22, putative, expressed	T
LOC_Os04g25060.1	35.2	not assigned.unknown	protein|cysteine-rich receptor-like protein kinase, putative, expressed	T
LOC_Os10g38090.1	26.1	misc.cytochrome P450	highly similar to ( 519) AT2G45510 | Symbols: CYP704A2 | CYP704A2; electron carrier/ heme binding / iron ion binding / monooxygenase/ oxygen binding | chr2:18753085-18754944 FORWARDweakly similar to ( 117) C97B2_SOYBN Cytochrome P450 97B2 (EC 1.14.-.-) - Glycine max (Soybean) p450 CypX protein|cytochrome P450, putative, expressed	T
LOC_Os03g58000.1	35.2	not assigned.unknown	DUF1618 protein|expressed protein	T
LOC_Os03g52370.1	35.2	not assigned.unknown	protein|PIII4 - Proteinase inhibitor II family protein precursor, expressed	T
LOC_Os03g52370.2	35.2	not assigned.unknown	protein|PIII4 - Proteinase inhibitor II family protein precursor, expressed	T
LOC_Os01g71710.1	34.3	transport.amino acids	moderately similar to ( 368) AT2G01170 | Symbols: BAT1 | BAT1 (BIDIRECTIONAL AMINO ACID TRANSPORTER 1); amino acid transmembrane transporter | chr2:102364-104462 REVERSE protein|amino acid permease family protein, putative, expressed	T
LOC_Os08g38920.1	16.2.1.6	secondary metabolism.phenylpropanoids.lignin biosynthesis.CCoAOMT	moderately similar to ( 235) AT4G34050 | Symbols: | caffeoyl-CoA 3-O-methyltransferase, putative | chr4:16310844-16311973 FORWARDmoderately similar to ( 247) CAMT_MESCR Caffeoyl-CoA O-methyltransferase (EC 2.1.1.104) (Trans-caffeoyl-CoA 3-O-methyltransferase) (CCoAMT) (CCoAOMT) - Mesembryanthemum crystallinum (Common ice plant) Methyltransf_3 COG4122 protein|caffeoyl-CoA O-methyltransferase, puta…	T
LOC_Os08g42570.1	17.5.2	hormone metabolism.ethylene.signal transduction	weakly similar to ( 134) AT3G50130 | Symbols: | unknown protein | chr3:18589111-18591222 REVERSEDUF247 protein|plant protein of unknown function domain containing protein, expressed	T
LOC_Os11g04030.2	34.99	transport.misc	moderately similar to ( 443) AT5G13750 | Symbols: ZIFL1 | ZIFL1 (ZINC INDUCED FACILITATOR-like 1); tetracycline:hydrogen antiporter | chr5:4438318-4440829 FORWARD protein|major facilitator superfamily antiporter, putative, expressed	T
LOC_Os11g04030.4	34.99	transport.misc	moderately similar to ( 287) AT5G13750 | Symbols: ZIFL1 | ZIFL1 (ZINC INDUCED FACILITATOR-like 1); tetracycline:hydrogen antiporter | chr5:4438318-4440829 FORWARD protein|major facilitator superfamily antiporter, putative, expressed	T
LOC_Os11g04030.1	34.99	transport.misc	highly similar to ( 515) AT5G13750 | Symbols: ZIFL1 | ZIFL1 (ZINC INDUCED FACILITATOR-like 1); tetracycline:hydrogen antiporter | chr5:4438318-4440829 FORWARD MFS_1 protein|major facilitator superfamily antiporter, putative, expressed	T
LOC_Os11g04030.3	34.99	transport.misc	moderately similar to ( 395) AT5G13750 | Symbols: ZIFL1 | ZIFL1 (ZINC INDUCED FACILITATOR-like 1); tetracycline:hydrogen antiporter | chr5:4438318-4440829 FORWARD protein|major facilitator superfamily antiporter, putative, expressed	T
LOC_Os03g08460.1	27.3.3	RNA.regulation of transcription.AP2/EREBP, APETALA2/Ethylene-responsive element binding protein family	very weakly similar to (89.0) AT1G72360 | Symbols: | ethylene-responsive element-binding protein, putative | chr1:27241904-27242777 FORWARDvery weakly similar to (85.1) ERF1_ORYSA Ethylene-responsive transcription factor 1 (Ethylene-responsive element-binding factor 1) (EREBP-1) (OsEREBP1) - Oryza sativa (Rice)AP2 AP2 protein|AP2 domain containing protein, expressed	T
LOC_Os11g40810.1	30.2.99	signalling.receptor kinases.misc	moderately similar to ( 449) AT3G47570 | Symbols: | leucine-rich repeat transmembrane protein kinase, putative | chr3:17527611-17530748 FORWARDweakly similar to ( 197) RPK1_IPONI Receptor-like protein kinase precursor (EC 2.7.11.1) - Ipomoea nil (Japanese morning glory) (Pharbitis nil) S_TKc S_TKc Pkinase Pkinase_Tyr TyrKc PTKc PTKc_Csk_like PTKc_Srm_Brk PTKc_EphR PTKc_Jak_rpt2 PTKc_Frk_like PTKc…	T
LOC_Os10g31780.1	26.22	misc.short chain dehydrogenase/reductase (SDR)	moderately similar to ( 238) AT4G13180 | Symbols: | short-chain dehydrogenase/reductase (SDR) family protein | chr4:7657373-7658164 REVERSEmoderately similar to ( 205) SDR1_PICAB Short-chain type dehydrogenase/reductase (EC 1.-.-.-) - Picea abies (Norway spruce) (Picea excelsa) fabG PRK12939 PRK12937 fabG fabG PRK12748 PRK12829 FabG PRK12744 PRK12826 fabG PRK08063 fabG PRK12827 PRK08936 PRK06124 …	T
LOC_Os07g04560.1	33.99	development.unspecified	moderately similar to ( 223) AT2G43000 | Symbols: anac042 | anac042 (Arabidopsis NAC domain containing protein 42); transcription factor | chr2:17880617-17882584 REVERSEweakly similar to ( 151) NAC68_ORYSA NAC domain-containing protein 68 (ONAC068) - Oryza sativa (Rice)NAM protein|no apical meristem protein, putative, expressed	T
LOC_Os05g06670.1	17.6.1.13	hormone metabolism.gibberelin.synthesis-degradation.GA2 oxidase	moderately similar to ( 280) AT1G02400 | Symbols: ATGA2OX4, ATGA2OX6, DTA1, GA2OX6 | GA2OX6 (GIBBERELLIN 2-OXIDASE 6); gibberellin 2-beta-dioxygenase | chr1:486964-489391 FORWARDmoderately similar to ( 278) G2OX2_PEA Gibberellin 2-beta-dioxygenase 2 (EC 1.14.11.13) (Gibberellin 2-beta-hydroxylase 2) (Gibberellin 2-oxidase 2) (GA 2-oxidase 2) - Pisum sativum (Garden pea) PcbC protein|gibberellin 2…	T
LOC_Os04g39290.1	35.2	not assigned.unknown	protein|heavy metal transport/detoxification protein, putative, expressed	T
LOC_Os08g10150.1	29.4.1.57	protein.postranslational modification.kinase.receptor like cytoplasmatic kinase VII	highly similar to ( 580) AT1G56145 | Symbols: | leucine-rich repeat family protein / protein kinase family protein | chr1:21008225-21013934 REVERSEweakly similar to ( 185) NORK_MEDTR Nodulation receptor kinase precursor (EC 2.7.11.1) (Does not make infections protein 2) (Symbiosis receptor-like kinase) (MtSYMRK) - Medicago truncatula (Barrel medic) TyrKc Pkinase_Tyr S_TKc PTKc S_TKc Pkinase PTKc_…	T
LOC_Os08g10150.1	30.2.24	signalling.receptor kinases.S-locus glycoprotein like	highly similar to ( 580) AT1G56145 | Symbols: | leucine-rich repeat family protein / protein kinase family protein | chr1:21008225-21013934 REVERSEweakly similar to ( 185) NORK_MEDTR Nodulation receptor kinase precursor (EC 2.7.11.1) (Does not make infections protein 2) (Symbiosis receptor-like kinase) (MtSYMRK) - Medicago truncatula (Barrel medic) TyrKc Pkinase_Tyr S_TKc PTKc S_TKc Pkinase PTKc_…	T
LOC_Os11g10560.1	35.2	not assigned.unknown	protein|transposon protein, putative, unclassified, expressed	T
LOC_Os10g03400.2	34.99	transport.misc	highly similar to ( 540) AT2G21540 | Symbols: ATSFH3, SFH3 | SFH3 (SEC14-LIKE 3); phosphatidylinositol transporter | chr2:9220831-9223737 REVERSE CRAL_TRIO SEC14 SEC14 protein|phosphatidylinositol transfer, putative, expressed	T
LOC_Os04g27400.1	16.1.5	secondary metabolism.isoprenoids.terpenoids	moderately similar to ( 254) AT4G16730 | Symbols: | lyase/ magnesium ion binding | chr4:9403119-9406003 FORWARDmoderately similar to ( 353) DCS1_GOSHI (+)-delta-cadinene synthase (EC 4.2.3.13) (D-cadinene synthase) - Gossypium hirsutum (Upland cotton)Terpene_cyclase_plant_C1 Terpene_synth_C Terpene_cyclase_C1 Terpene_synth protein|terpene synthase, putative, expressed	T
LOC_Os09g37834.1	30.2.24	signalling.receptor kinases.S-locus glycoprotein like	highly similar to ( 598) AT1G11340 | Symbols: | S-locus lectin protein kinase family protein | chr1:3814116-3817420 REVERSEmoderately similar to ( 237) SLSG3_BRAOL S-locus-specific glycoprotein S13 precursor (SLSG-13) (Fragment) - Brassica oleracea (Wild cabbage) TyrKc S_TKc Pkinase_Tyr S_TKc Pkinase PTKc PTKc_Jak_rpt2 PTKc_Src_like PTKc_Srm_Brk SPS1 PTKc_Csk_like PTKc_Frk_like PTKc_Lck_Blk PTKc_…	T
LOC_Os02g13670.1	35.2	not assigned.unknown	protein|helix-loop-helix DNA-binding domain containing protein, expressed	T
LOC_Os03g62200.1	34.5	transport.ammonium	moderately similar to ( 499) AT2G38290 | Symbols: ATAMT2, AMT2;1 | ATAMT2 (AMMONIUM TRANSPORTER 2); ammonium transmembrane transporter/ high affinity secondary active ammonium transmembrane transporter | chr2:16039672-16042291 REVERSE AmtB PRK10666 Ammonium_transp protein|ammonium transporter protein, putative, expressed	T
LOC_Os02g12380.1	27.3.55	RNA.regulation of transcription.HDA	highly similar to ( 671) AT4G38130 | Symbols: HD1, ATHD1, HDA1, RPD3A, HDA19 | HD1 (HISTONE DEACETYLASE 1); basal transcription repressor/ histone deacetylase/ protein binding | chr4:17896663-17899057 REVERSEhighly similar to ( 734) HDAC_MAIZE Probable histone deacetylase (RPD3 homolog) - Zea mays (Maize) Hist_deacetyl AcuC protein|histone deacetylase, putative, expressed	T
LOC_Os02g12380.3	27.3.55	RNA.regulation of transcription.HDA	highly similar to ( 671) AT4G38130 | Symbols: HD1, ATHD1, HDA1, RPD3A, HDA19 | HD1 (HISTONE DEACETYLASE 1); basal transcription repressor/ histone deacetylase/ protein binding | chr4:17896663-17899057 REVERSEhighly similar to ( 706) HDAC_MAIZE Probable histone deacetylase (RPD3 homolog) - Zea mays (Maize) Hist_deacetyl AcuC protein|histone deacetylase, putative, expressed	T
LOC_Os02g12380.2	27.3.55	RNA.regulation of transcription.HDA	highly similar to ( 671) AT4G38130 | Symbols: HD1, ATHD1, HDA1, RPD3A, HDA19 | HD1 (HISTONE DEACETYLASE 1); basal transcription repressor/ histone deacetylase/ protein binding | chr4:17896663-17899057 REVERSEhighly similar to ( 728) HDAC_MAIZE Probable histone deacetylase (RPD3 homolog) - Zea mays (Maize) Hist_deacetyl AcuC protein|histone deacetylase, putative, expressed	T
LOC_Os01g24490.1	35.2	not assigned.unknown	protein|expressed protein	T
LOC_Os09g31040.1	30.3	signalling.calcium	weakly similar to ( 125) AT2G44310 | Symbols: | calcium-binding EF hand family protein | chr2:18309285-18309713 FORWARD protein|EF hand family protein, putative, expressed	T
LOC_Os11g06234.1	35.2	not assigned.unknown	protein|expressed protein	T
LOC_Os11g47580.1	20.1	stress.biotic	weakly similar to ( 197) AT5G24090 | Symbols: | acidic endochitinase (CHIB1) | chr5:8143805-8145153 REVERSEhighly similar to ( 630) XIP1_ORYSA Xylanase inhibitor protein 1 precursor (Class III chitinase homolog a) (RIXI protein) - Oryza sativa (Rice) protein|glycosyl hydrolase, putative, expressed	T
LOC_Os06g11520.1	35.2	not assigned.unknown	highly similar to ( 764) AT5G65290 | Symbols: | LMBR1 integral membrane family protein | chr5:26089814-26093617 FORWARD protein|LMBR1 integral membrane protein, putative, expressed	T
LOC_Os12g02720.1	35.2	not assigned.unknown	weakly similar to ( 139) AT2G38640 | Symbols: | unknown protein | chr2:16157725-16158474 REVERSEDUF567 protein|DUF567 domain containing protein, putative, expressed	T
LOC_Os08g13440.1	20.2.99	stress.abiotic.unspecified	moderately similar to ( 229) AT3G05950 | Symbols: | germin-like protein, putative | chr3:1781130-1781964 REVERSEweakly similar to ( 193) GLP1_MESCR Germin-like protein precursor - Mesembryanthemum crystallinum (Common ice plant)Cupin_1 protein|cupin domain containing protein, expressed	T
LOC_Os08g13440.2	20.2.99	stress.abiotic.unspecified	moderately similar to ( 228) AT3G05950 | Symbols: | germin-like protein, putative | chr3:1781130-1781964 REVERSEweakly similar to ( 192) GLP1_MESCR Germin-like protein precursor - Mesembryanthemum crystallinum (Common ice plant)Cupin_1 protein|cupin domain containing protein, expressed	T
LOC_Os08g13440.3	20.2.99	stress.abiotic.unspecified	moderately similar to ( 207) AT5G39160 | Symbols: | germin-like protein (GLP2a) (GLP5a) | chr5:15679195-15679970 REVERSEweakly similar to ( 167) GLP1_MESCR Germin-like protein precursor - Mesembryanthemum crystallinum (Common ice plant)Cupin_1 protein|cupin domain containing protein, expressed	T
LOC_Os09g26910.1	35.2	not assigned.unknown	protein|expressed protein	T
LOC_Os06g29350.1	31.1	cell.organisation	nearly identical (2447) AT1G54560 | Symbols: XIE, ATXIE | XIE; motor/ protein binding | chr1:20371649-20379745 REVERSE MYSc_type_XI MYSc COG5022 MYSc MYSc_type_V Myosin_head MYSc_type_II MYSc_type_I MYSc_type_VII MYSc_type_VIII MYSc_type_VI MYSc_type_XV MYSc_type_IX MYSc_type_III MYSc_type_XVIII DIL protein|myosin, putative, expressed	T
LOC_Os11g28910.1	35.2	not assigned.unknown	protein|transposon protein, putative, CACTA, En/Spm sub-class, expressed	T
LOC_Os12g36860.1	35.2	not assigned.unknown	protein|pathogenesis-related protein 10, putative, expressed	T
LOC_Os04g46470.1	17.1.1	hormone metabolism.abscisic acid.synthesis-degradation	highly similar to ( 571) AT2G44990 | Symbols: CCD7, MAX3, ATCCD7 | CCD7 (CAROTENOID CLEAVAGE DIOXYGENASE 7); 9-cis-epoxycarotenoid dioxygenase | chr2:18558938-18561621 FORWARD COG3670 RPE65 protein|carotenoid cleavage dioxygenase 7, chloroplast precursor, putative, expressed	T
LOC_Os12g09500.1	26.1	misc.cytochrome P450	moderately similar to ( 321) AT2G45570 | Symbols: CYP76C2 | CYP76C2; electron carrier/ heme binding / iron ion binding / monooxygenase/ oxygen binding | chr2:18779935-18781922 REVERSEmoderately similar to ( 259) C76A1_SOLME Cytochrome P450 76A1 (EC 1.14.-.-) (CYPLXXVIA1) (P-450EG8) (Fragment) - Solanum melongena (Eggplant) (Aubergine) p450 CypX protein|cytochrome P450, putative, expressed	T
LOC_Os10g08540.1	26.1	misc.cytochrome P450	moderately similar to ( 402) AT3G61040 | Symbols: CYP76C7 | CYP76C7; electron carrier/ heme binding / iron ion binding / monooxygenase/ oxygen binding | chr3:22594532-22596125 REVERSEmoderately similar to ( 313) C76A2_SOLME Cytochrome P450 76A2 (EC 1.14.-.-) (CYPLXXVIA2) (P-450EG7) - Solanum melongena (Eggplant) (Aubergine) p450 CypX protein|cytochrome P450, putative, expressed	T
LOC_Os01g72120.1	26.9	misc.glutathione S transferases	weakly similar to ( 174) AT3G09270 | Symbols: ATGSTU8 | ATGSTU8 (GLUTATHIONE S-TRANSFERASE TAU 8); glutathione transferase | chr3:2848407-2849226 REVERSEweakly similar to ( 172) GSTX6_SOYBN Probable glutathione S-transferase (EC 2.5.1.18) (Heat shock protein 26A) (G2-4) - Glycine max (Soybean) GST_C_Tau GST_N_Tau Gst protein|glutathione S-transferase, putative, expressed	T
LOC_Os01g49160.1	27.3.25	RNA.regulation of transcription.MYB domain transcription factor family	moderately similar to ( 224) AT4G37780 | Symbols: MYB87, ATMYB87 | MYB87 (MYB DOMAIN PROTEIN 87); DNA binding / transcription factor | chr4:17758404-17759526 REVERSEweakly similar to ( 164) MYB4_ORYSA Myb-related protein Myb4 (OsMyb4) (Transcription factor RLTR1) - Oryza sativa (Rice) protein|MYB family transcription factor, putative, expressed	T
LOC_Os01g63480.1	16.2	secondary metabolism.phenylpropanoids	moderately similar to ( 432) AT5G01210 | Symbols: | transferase family protein | chr5:84554-85981 FORWARDTransferase protein|transferase family protein, putative, expressed	T
LOC_Os09g17810.1	35.2	not assigned.unknown	Exo70 protein|leucine zipper protein-like, putative, expressed	T
LOC_Os02g56860.1	11.1.10	lipid metabolism.FA synthesis and FA elongation.beta ketoacyl CoA synthase	moderately similar to ( 439) AT2G28630 | Symbols: KCS12 | KCS12 (3-KETOACYL-COA SYNTHASE 12); acyltransferase/ catalytic/ transferase, transferring acyl groups other than amino-acyl groups | chr2:12275719-12277149 REVERSEFAE1_CUT1_RppA CHS_like BcsA KAS_III FabH protein|3-ketoacyl-CoA synthase, putative, expressed	T
LOC_Os04g55850.3	28.1	DNA.synthesis/chromatin structure	moderately similar to ( 206) AT1G68290 | Symbols: ENDO 2 | ENDO 2 (endonuclease 2); T/G mismatch-specific endonuclease/ endonuclease/ nucleic acid binding / single-stranded DNA specific endodeoxyribonuclease | chr1:25596718-25598264 FORWARDS1-P1_nuclease protein|nuclease PA3, putative, expressed	T
LOC_Os04g55850.1	28.1	DNA.synthesis/chromatin structure	moderately similar to ( 305) AT1G68290 | Symbols: ENDO 2 | ENDO 2 (endonuclease 2); T/G mismatch-specific endonuclease/ endonuclease/ nucleic acid binding / single-stranded DNA specific endodeoxyribonuclease | chr1:25596718-25598264 FORWARDS1-P1_nuclease protein|nuclease PA3, putative, expressed	T
LOC_Os07g48229.1	29.3.4.3	protein.targeting.secretory pathway.vacuole	highly similar to ( 924) AT3G52850 | Symbols: VSR1, BP-80, ATELP, VSR-1, BP80, BP80B, ATELP1, ATVSR1 | VSR1 (VACUOLAR SORTING RECEPTOR HOMOLOG 1); amino-terminal vacuolar sorting propeptide binding | chr3:19587999-19591690 FORWARDhighly similar to ( 877) VSR1_PEA Vacuolar sorting receptor 1 precursor (BP-80) (80 kDa proaleurein-binding protein) - Pisum sativum (Garden pea)PA_VSR protein|vacuolar-…	T
LOC_Os06g05740.1	35.2	not assigned.unknown	moderately similar to ( 239) AT4G29520 | Symbols: | LOCATED IN: endoplasmic reticulum, plasma membrane; EXPRESSED IN: 23 plant structures; EXPRESSED DURING: 13 growth stages; CONTAINS InterPro DOMAIN/s: Saposin B (InterPro:IPR008139); Has 120 Blast hits to 120 proteins in 43 species: Archae - 2; Bacteria - 0; Metazoa - 42; Fungi - 10; Plants - 19; Viruses - 0; Other Eukaryotes - 47 (source: NCBI …	T
LOC_Os09g15320.1	29.5.11.3	protein.degradation.ubiquitin.E2	moderately similar to ( 270) AT4G36800 | Symbols: RCE1 | RCE1 (RUB1 CONJUGATING ENZYME 1); NEDD8 ligase/ small conjugating protein ligase | chr4:17341237-17342148 REVERSEvery weakly similar to (85.1) UBC2_MEDSA Ubiquitin-conjugating enzyme E2-17 kDa (EC 6.3.2.19) (Ubiquitin-protein ligase) (Ubiquitin carrier protein) - Medicago sativa (Alfalfa) COG5078 UQ_con UBCc UBCc protein|ubiquitin-conjugati…	T
LOC_Os09g15320.2	29.5.11.3	protein.degradation.ubiquitin.E2	moderately similar to ( 270) AT4G36800 | Symbols: RCE1 | RCE1 (RUB1 CONJUGATING ENZYME 1); NEDD8 ligase/ small conjugating protein ligase | chr4:17341237-17342148 REVERSEvery weakly similar to (85.1) UBC2_MEDSA Ubiquitin-conjugating enzyme E2-17 kDa (EC 6.3.2.19) (Ubiquitin-protein ligase) (Ubiquitin carrier protein) - Medicago sativa (Alfalfa) COG5078 UQ_con UBCc UBCc protein|ubiquitin-conjugati…	T
LOC_Os11g33090.1	26.8	misc.nitrilases, *nitrile lyases, berberine bridge enzymes, reticuline oxidases, troponine reductases	highly similar to ( 770) AT5G07360 | Symbols: | amidase family protein | chr5:2326925-2330011 REVERSE Amidase GatA gatA PRK09201 PRK07486 PRK06169 PRK08137 PRK06170 PRK07488 PRK07487 PRK06102 PRK06828 PRK07235 PRK12470 PRK06707 PRK07042 PRK06061 PRK07056 PRK08310 PRK08186 PRK11910 PRK07139 PRK06565 PRK07869 PRK05962 protein|amidase, putative, expressed	T
LOC_Os07g35810.1	30.2.24	signalling.receptor kinases.S-locus glycoprotein like	moderately similar to ( 452) AT4G23180 | Symbols: CRK10, RLK4 | CRK10 (CYSTEINE-RICH RLK10); ATP binding / kinase/ protein kinase/ protein serine/threonine kinase/ protein tyrosine kinase | chr4:12138171-12140780 FORWARDmoderately similar to ( 201) NORK_PEA Nodulation receptor kinase precursor (EC 2.7.11.1) - Pisum sativum (Garden pea) TyrKc S_TKc Pkinase_Tyr PTKc Pkinase S_TKc SPS1 PTKc_Src_like…	T
LOC_Os09g23300.1	15.3	metal handling.regulation	moderately similar to ( 314) AT2G01770 | Symbols: VIT1 | VIT1 (vacuolar iron transporter 1); iron ion transmembrane transporter | chr2:334775-336425 REVERSE CCC1 Nodulin-21_like_3 DUF125 Nodulin-21_like_2 Nodulin-21_like_1 COG1814 protein|integral membrane protein, putative, expressed	T
LOC_Os09g23300.1	34.12	transport.metal	moderately similar to ( 314) AT2G01770 | Symbols: VIT1 | VIT1 (vacuolar iron transporter 1); iron ion transmembrane transporter | chr2:334775-336425 REVERSE CCC1 Nodulin-21_like_3 DUF125 Nodulin-21_like_2 Nodulin-21_like_1 COG1814 protein|integral membrane protein, putative, expressed	T
LOC_Os03g52380.1	35.2	not assigned.unknown	protein|PIII5 - Proteinase inhibitor II family protein precursor, expressed	T
LOC_Os01g54740.1	35.2	not assigned.unknown	protein|transposon protein, putative, unclassified, expressed	T
LOC_Os06g11290.1	17.7.1.5	hormone metabolism.jasmonate.synthesis-degradation.12-Oxo-PDA-reductase	moderately similar to ( 494) AT1G76680 | Symbols: OPR1, ATOPR1 | OPR1; 12-oxophytodienoate reductase | chr1:28776982-28778271 FORWARD OYE_like_FMN PRK10605 NemA Oxidored_FMN OYE_like_FMN_family OYE_YqiM_FMN OYE_like_4_FMN OYE_like_5_FMN OYE_like_3_FMN OYE_like_2_FMN PRK08255 DCR_FMN ER_like_FMN TMADH_HD_FMN protein|12-oxophytodienoate reductase, putative, expressed	T
LOC_Os11g02750.1	35.2	not assigned.unknown	weakly similar to ( 141) AT2G38640 | Symbols: | unknown protein | chr2:16157725-16158474 REVERSEDUF567 protein|DUF567 domain containing protein, putative, expressed	T
LOC_Os02g18000.1	20.1.7	stress.biotic.PR-proteins	moderately similar to ( 284) AT3G14470 | Symbols: | disease resistance protein (NBS-LRR class), putative | chr3:4857940-4861104 FORWARD NB-ARC protein|disease resistance protein RGA2, putative, expressed	T
LOC_Os07g48170.1	35.2	not assigned.unknown	moderately similar to ( 355) AT3G51620 | Symbols: | unknown protein | chr3:19143859-19147944 FORWARD protein|nucleotidyltransferase, putative, expressed	T
LOC_Os01g11910.1	27.3.6	RNA.regulation of transcription.bHLH,Basic Helix-Loop-Helix family	weakly similar to ( 110) AT3G25710 | Symbols: BHLH32, ATAIG1 | BHLH32 (BASIC HELIX-LOOP-HELIX 32); DNA binding / transcription factor | chr3:9369598-9371096 FORWARD protein|basic helix-loop-helix, putative, expressed	T
LOC_Os01g06640.2	27.3.6	RNA.regulation of transcription.bHLH,Basic Helix-Loop-Helix family	weakly similar to ( 105) AT3G25710 | Symbols: BHLH32, ATAIG1 | BHLH32 (BASIC HELIX-LOOP-HELIX 32); DNA binding / transcription factor | chr3:9369598-9371096 FORWARD protein|basic helix-loop-helix, putative, expressed	T
LOC_Os01g06640.1	27.3.6	RNA.regulation of transcription.bHLH,Basic Helix-Loop-Helix family	weakly similar to ( 105) AT3G25710 | Symbols: BHLH32, ATAIG1 | BHLH32 (BASIC HELIX-LOOP-HELIX 32); DNA binding / transcription factor | chr3:9369598-9371096 FORWARD protein|basic helix-loop-helix, putative, expressed	T
LOC_Os01g06640.3	27.3.6	RNA.regulation of transcription.bHLH,Basic Helix-Loop-Helix family	very weakly similar to (81.3) AT2G40200 | Symbols: | basic helix-loop-helix (bHLH) family protein | chr2:16791098-16792027 FORWARD protein|basic helix-loop-helix, putative, expressed	T
LOC_Os10g41270.1	11.9.2.1	lipid metabolism.lipid degradation.lipases.triacylglycerol lipase	moderately similar to ( 333) AT4G16820 | Symbols: | lipase class 3 family protein | chr4:9467563-9469116 FORWARD Lipase_3 Lipase_3 protein|triacylglycerol lipase like protein, putative, expressed	T
LOC_Os01g38110.1	26.1	misc.cytochrome P450	moderately similar to ( 328) AT2G45550 | Symbols: CYP76C4 | CYP76C4; electron carrier/ heme binding / iron ion binding / monooxygenase/ oxygen binding | chr2:18773541-18775654 REVERSEmoderately similar to ( 257) C76A2_SOLME Cytochrome P450 76A2 (EC 1.14.-.-) (CYPLXXVIA2) (P-450EG7) - Solanum melongena (Eggplant) (Aubergine) p450 CypX protein|cytochrome P450, putative, expressed	T
LOC_Os04g39814.2	26.3	misc.gluco-, galacto- and mannosidases	weakly similar to ( 154) AT5G42260 | Symbols: BGLU12 | BGLU12 (BETA GLUCOSIDASE 12); catalytic/ cation binding / hydrolase, hydrolyzing O-glycosyl compounds | chr5:16898712-16900235 FORWARDweakly similar to ( 144) MYRA_SINAL Myrosinase MA1 (EC 3.2.1.147) (Sinigrinase) (Thioglucosidase) - Sinapis alba (White mustard) (Brassica hirta) Glyco_hydro_1 BglB protein|Os4bglu9 - beta-glucosidase homologue…	T
LOC_Os04g39814.1	26.3	misc.gluco-, galacto- and mannosidases	moderately similar to ( 283) AT2G44450 | Symbols: BGLU15 | BGLU15 (BETA GLUCOSIDASE 15); catalytic/ cation binding / hydrolase, hydrolyzing O-glycosyl compounds | chr2:18340966-18343744 FORWARDmoderately similar to ( 241) BGLC_MAIZE Beta-glucosidase, chloroplast precursor (EC 3.2.1.21) (Gentiobiase) (Cellobiase) (Beta-D-glucoside glucohydrolase) - Zea mays (Maize) Glyco_hydro_1 BglB celA PRK09852…	T
LOC_Os04g39814.3	26.3	misc.gluco-, galacto- and mannosidases	moderately similar to ( 266) AT5G44640 | Symbols: BGLU13 | BGLU13 (BETA GLUCOSIDASE 13); catalytic/ cation binding / hydrolase, hydrolyzing O-glycosyl compounds | chr5:18011146-18012669 FORWARDmoderately similar to ( 217) BGLC_MAIZE Beta-glucosidase, chloroplast precursor (EC 3.2.1.21) (Gentiobiase) (Cellobiase) (Beta-D-glucoside glucohydrolase) - Zea mays (Maize) Glyco_hydro_1 BglB protein|Os4bg…	T
LOC_Os09g38800.1	30.2.99	signalling.receptor kinases.misc	moderately similar to ( 402) AT1G21270 | Symbols: WAK2 | WAK2; ATP binding / calcium ion binding / protein kinase/ protein serine/threonine kinase | chr1:7444997-7447345 FORWARDweakly similar to ( 172) CRI4_MAIZE Putative receptor protein kinase CRINKLY4 precursor (EC 2.7.11.1) - Zea mays (Maize) S_TKc Pkinase TyrKc Pkinase_Tyr PTKc S_TKc SPS1 PTKc_InsR_like PTKc_Jak_rpt2 PTKc_Src_like PTKc_Csk_l…	T
LOC_Os07g48980.1	15.2	metal handling.binding, chelation and storage	moderately similar to ( 246) AT1G09240 | Symbols: NAS3, ATNAS3 | NAS3 (NICOTIANAMINE SYNTHASE 3); nicotianamine synthase | chr1:2984950-2985912 FORWARDmoderately similar to ( 495) NAS3_ORYSA Nicotianamine synthase 3 (EC 2.5.1.43) (S-adenosyl-L-methionine:S-adenosyl-L-methionine:S-adenosyl-methionine 3-amino-3-carboxypropyltransferase 3) (OsNAS3) - Oryza sativa (Rice)NAS protein|nicotianamine synt…	T
LOC_Os01g71700.1	34.3	transport.amino acids	highly similar to ( 556) AT2G01170 | Symbols: BAT1 | BAT1 (BIDIRECTIONAL AMINO ACID TRANSPORTER 1); amino acid transmembrane transporter | chr2:102364-104462 REVERSE PotE protein|amino acid permease family protein, putative, expressed	T
LOC_Os11g06980.1	20.2.3	stress.abiotic.drought/salt	weakly similar to ( 194) AT5G25610 | Symbols: RD22 | RD22; nutrient reservoir | chr5:8914498-8916684 REVERSEvery weakly similar to ( 100) EA30_VICFA Embryonic abundant protein VF30.1 precursor - Vicia faba (Broad bean)BURP protein|BURP domain containing protein, expressed	T
LOC_Os11g06980.2	20.2.3	stress.abiotic.drought/salt	weakly similar to ( 193) AT5G25610 | Symbols: RD22 | RD22; nutrient reservoir | chr5:8914498-8916684 REVERSEvery weakly similar to ( 100) EA30_VICFA Embryonic abundant protein VF30.1 precursor - Vicia faba (Broad bean)BURP protein|BURP domain containing protein, expressed	T
LOC_Os01g12381.1	26.28	misc.GDSL-motif lipase	weakly similar to ( 158) AT1G31550 | Symbols: | GDSL-motif lipase, putative | chr1:11295635-11297284 REVERSEvery weakly similar to (92.4) EST_HEVBR Esterase precursor (EC 3.1.1.-) (Early nodule-specific protein homolog) (Latex allergen Hev b 13) - Hevea brasiliensis (Para rubber tree)SGNH_plant_lipase_like protein|GDSL-like lipase/acylhydrolase, putative, expressed	T
LOC_Os03g19900.1	33.99	development.unspecified	moderately similar to ( 248) AT5G65510 | Symbols: AIL7 | AIL7 (AINTEGUMENTA-like 7); DNA binding / transcription factor | chr5:26185829-26189413 FORWARDmoderately similar to ( 243) BBM2_BRANA Protein BABY BOOM 2 (BnBBM2) - Brassica napus (Rape)AP2 AP2 protein|AP2 domain containing protein, expressed	T
LOC_Os05g30280.3	26.3	misc.gluco-, galacto- and mannosidases	highly similar to ( 531) AT1G02850 | Symbols: BGLU11 | BGLU11 (BETA GLUCOSIDASE 11); catalytic/ cation binding / hydrolase, hydrolyzing O-glycosyl compounds | chr1:630569-633085 FORWARDmoderately similar to ( 305) BGLC_MAIZE Beta-glucosidase, chloroplast precursor (EC 3.2.1.21) (Gentiobiase) (Cellobiase) (Beta-D-glucoside glucohydrolase) - Zea mays (Maize) Glyco_hydro_1 BglB celA PRK09852 arb pro…	T
LOC_Os05g30280.1	26.3	misc.gluco-, galacto- and mannosidases	moderately similar to ( 436) AT1G02850 | Symbols: BGLU11 | BGLU11 (BETA GLUCOSIDASE 11); catalytic/ cation binding / hydrolase, hydrolyzing O-glycosyl compounds | chr1:630569-633085 FORWARDmoderately similar to ( 259) MYRA_SINAL Myrosinase MA1 (EC 3.2.1.147) (Sinigrinase) (Thioglucosidase) - Sinapis alba (White mustard) (Brassica hirta) Glyco_hydro_1 BglB celA PRK09852 arb protein|Os5bglu20 - bet…	T
LOC_Os05g30280.2	26.3	misc.gluco-, galacto- and mannosidases	weakly similar to ( 176) AT1G02850 | Symbols: BGLU11 | BGLU11 (BETA GLUCOSIDASE 11); catalytic/ cation binding / hydrolase, hydrolyzing O-glycosyl compounds | chr1:630569-633085 FORWARDweakly similar to ( 124) MYRO_BRANA Myrosinase precursor (EC 3.2.1.147) (Sinigrinase) (Thioglucosidase) - Brassica napus (Rape) Glyco_hydro_1 protein|Os5bglu20 - beta-glucosidase homologue, similar to G. max isohyd…	T
LOC_Os01g09990.2	27.3.6	RNA.regulation of transcription.bHLH,Basic Helix-Loop-Helix family	protein|helix-loop-helix DNA-binding domain containing protein, expressed	T
LOC_Os01g09990.1	35.2	not assigned.unknown	protein|helix-loop-helix DNA-binding domain containing protein, expressed	T
LOC_Os05g03870.1	35.2	not assigned.unknown	protein|expressed protein	T
LOC_Os04g32740.1	23.3.3	nucleotide metabolism.salvage.NUDIX hydrolases	weakly similar to ( 160) AT1G12880 | Symbols: atnudt12 | atnudt12 (Arabidopsis thaliana Nudix hydrolase homolog 12); hydrolase | chr1:4390036-4391046 FORWARD Nudix_Hydrolase_9 protein|hydrolase, NUDIX family, domain containing protein, expressed	T
LOC_Os11g15570.1	26.27	misc.calcineurin-like phosphoesterase family protein	moderately similar to ( 323) AT1G18480 | Symbols: | calcineurin-like phosphoesterase family protein | chr1:6361639-6362814 FORWARD protein|Ser/Thr protein phosphatase family protein, putative, expressed	T
LOC_Os05g31890.1	35.2	not assigned.unknown	protein|aspartyl protease family protein, putative, expressed	T
LOC_Os10g34940.1	35.2	not assigned.unknown	protein|expressed protein	T
LOC_Os05g25890.1	35.2	not assigned.unknown	weakly similar to ( 175) AT5G45540 | Symbols: | unknown protein | chr5:18458294-18460705 REVERSE protein|expressed protein	T
LOC_Os02g11960.1	34.16	transport.ABC transporters and multidrug resistance systems	highly similar to ( 832) AT3G47780 | Symbols: ATATH6, ATH6 | ATATH6; ATPase, coupled to transmembrane movement of substances / transporter | chr3:17624500-17628972 FORWARDvery weakly similar to (96.3) CYSA_CHLVU Probable sulfate/thiosulfate import ATP-binding protein cysA (EC 3.6.3.25) (Sulfate-transporting ATPase) - Chlorella vulgaris (Green alga) ABC_subfamily_A CcmA ABC_DrrA ABC_DR_subfamily_A…	T
LOC_Os04g58970.1	35.2	not assigned.unknown	weakly similar to ( 118) AT1G49170 | Symbols: | unknown protein | chr1:18183561-18184434 REVERSE protein|uncharacterized ACR, YggU family COG1872 containing protein, expressed	T
LOC_Os04g41380.1	20.1.7	stress.biotic.PR-proteins	moderately similar to ( 216) AT5G45500 | Symbols: | unknown protein | chr5:18432636-18434951 REVERSE protein|Leucine Rich Repeat family protein, expressed	T
LOC_Os11g04900.1	35.2	not assigned.unknown	protein|glycoprotein X precursor, putative, expressed	T
LOC_Os04g35660.1	33.99	development.unspecified	weakly similar to ( 175) AT5G64530 | Symbols: ANAC104, XND1 | XND1; transcription factor | chr5:25795360-25796699 FORWARDweakly similar to ( 108) NAC76_ORYSA NAC domain-containing protein 76 (ONAC076) - Oryza sativa (Rice)NAM protein|no apical meristem protein, putative, expressed	T
LOC_Os06g44300.1	16.7	secondary metabolism.wax	highly similar to ( 697) AT5G57800 | Symbols: FLP1, YRE, CER3, WAX2 | CER3 (ECERIFERUM 3); binding / catalytic/ iron ion binding / oxidoreductase | chr5:23420589-23423832 FORWARD protein|WAX2, putative, expressed	T
LOC_Os04g10350.1	17.5.1	hormone metabolism.ethylene.synthesis-degradation	moderately similar to ( 316) AT1G06650 | Symbols: | 2-oxoglutarate-dependent dioxygenase, putative | chr1:2035909-2037186 FORWARDmoderately similar to ( 288) DV4H_CATRO Desacetoxyvindoline 4-hydroxylase (EC 1.14.11.20) - Catharanthus roseus (Rosy periwinkle) (Madagascar periwinkle) PcbC 2OG-FeII_Oxy protein|1-aminocyclopropane-1-carboxylate oxidase homolog 2, putative, expressed	T
LOC_Os01g09830.1	21.4	redox.glutaredoxins	very weakly similar to (88.6) AT5G11930 | Symbols: | glutaredoxin family protein | chr5:3845165-3845611 REVERSE protein|OsGrx_A2 - glutaredoxin subgroup III, expressed	T
LOC_Os05g32070.1	27.3.11	RNA.regulation of transcription.C2H2 zinc finger family	weakly similar to ( 170) AT5G12330 | Symbols: LRP1 | LRP1 (LATERAL ROOT PRIMORDIUM 1); protein homodimerization | chr5:3987677-3989074 REVERSEDUF702 protein|LRP1, putative, expressed	T
LOC_Os05g32070.1	33.99	development.unspecified	weakly similar to ( 170) AT5G12330 | Symbols: LRP1 | LRP1 (LATERAL ROOT PRIMORDIUM 1); protein homodimerization | chr5:3987677-3989074 REVERSEDUF702 protein|LRP1, putative, expressed	T
LOC_Os01g03720.1	27.3.25	RNA.regulation of transcription.MYB domain transcription factor family	moderately similar to ( 238) AT1G68320 | Symbols: MYB62, AtMYB62, BW62B, BW62C | MYB62 (myb domain protein 62); DNA binding / transcription factor | chr1:25603842-25604884 FORWARDweakly similar to ( 155) MYBA2_ORYSA Myb-related protein MYBAS2 - Oryza sativa (Rice) protein|MYB family transcription factor, putative, expressed	T
LOC_Os12g43790.1	35.2	not assigned.unknown	protein|bZIP transcription factor domain containing protein, expressed	T
LOC_Os08g20130.1	11.8	lipid metabolism.exotics (steroids, squalene etc)	moderately similar to ( 253) AT3G45070 | Symbols: | sulfotransferase family protein | chr3:16486378-16487349 REVERSE Sulfotransfer_1 protein|flavonol sulfotransferase, putative, expressed	T
LOC_Os05g23440.2	29.3.99	protein.targeting.unknown	moderately similar to ( 392) AT3G59310 | Symbols: | unknown protein | chr3:21922316-21924313 REVERSE DUF914 protein|solute carrier family 35 member F1, putative, expressed	T
LOC_Os05g23440.1	29.3.99	protein.targeting.unknown	moderately similar to ( 394) AT3G59310 | Symbols: | unknown protein | chr3:21922316-21924313 REVERSE DUF914 protein|solute carrier family 35 member F1, putative, expressed	T
LOC_Os02g01355.1	27.3.24	RNA.regulation of transcription.MADS box transcription factor family	weakly similar to ( 140) AT2G45660 | Symbols: AGL20, SOC1 | AGL20 (AGAMOUS-LIKE 20); transcription factor | chr2:18807799-18810193 REVERSEweakly similar to ( 153) MAD50_ORYSA MADS-box transcription factor 50 (OsMADS50) (Protein SUPPRESSOR OF CONSTANS OVEREXPRESSION 1-like) (OsSOC1) (Protein AGAMOUS-like 20) (RMADS208) - Oryza sativa (Rice) MADS_MEF2_like MADS MADS MADS_SRF_like protein|MADS-box t…	T
LOC_Os02g26794.1	35.2	not assigned.unknown	protein|expressed protein	T
LOC_Os11g02389.1	35.2	not assigned.unknown	very weakly similar to (90.1) NLTP1_ORYSA Nonspecific lipid-transfer protein 1 precursor (LTP 1) (PAPI) - Oryza sativa (Rice)nsLTP1 protein|protease inhibitor/seed storage/LTP family, putative, expressed	T
LOC_Os12g03860.6	34.2	transport.sugars	moderately similar to ( 235) AT5G13750 | Symbols: ZIFL1 | ZIFL1 (ZINC INDUCED FACILITATOR-like 1); tetracycline:hydrogen antiporter | chr5:4438318-4440829 FORWARD protein|major facilitator superfamily antiporter, putative, expressed	T
LOC_Os12g03860.7	34.2	transport.sugars	weakly similar to ( 175) AT5G13750 | Symbols: ZIFL1 | ZIFL1 (ZINC INDUCED FACILITATOR-like 1); tetracycline:hydrogen antiporter | chr5:4438318-4440829 FORWARD protein|major facilitator superfamily antiporter, putative, expressed	T
LOC_Os12g03860.5	34.2	transport.sugars	moderately similar to ( 314) AT5G13750 | Symbols: ZIFL1 | ZIFL1 (ZINC INDUCED FACILITATOR-like 1); tetracycline:hydrogen antiporter | chr5:4438318-4440829 FORWARD protein|major facilitator superfamily antiporter, putative, expressed	T
LOC_Os12g03860.6	34.16	transport.ABC transporters and multidrug resistance systems	moderately similar to ( 235) AT5G13750 | Symbols: ZIFL1 | ZIFL1 (ZINC INDUCED FACILITATOR-like 1); tetracycline:hydrogen antiporter | chr5:4438318-4440829 FORWARD protein|major facilitator superfamily antiporter, putative, expressed	T
LOC_Os12g03860.7	34.16	transport.ABC transporters and multidrug resistance systems	weakly similar to ( 175) AT5G13750 | Symbols: ZIFL1 | ZIFL1 (ZINC INDUCED FACILITATOR-like 1); tetracycline:hydrogen antiporter | chr5:4438318-4440829 FORWARD protein|major facilitator superfamily antiporter, putative, expressed	T
LOC_Os12g03860.5	34.16	transport.ABC transporters and multidrug resistance systems	moderately similar to ( 314) AT5G13750 | Symbols: ZIFL1 | ZIFL1 (ZINC INDUCED FACILITATOR-like 1); tetracycline:hydrogen antiporter | chr5:4438318-4440829 FORWARD protein|major facilitator superfamily antiporter, putative, expressed	T
LOC_Os12g03860.2	34.99	transport.misc	moderately similar to ( 483) AT5G13750 | Symbols: ZIFL1 | ZIFL1 (ZINC INDUCED FACILITATOR-like 1); tetracycline:hydrogen antiporter | chr5:4438318-4440829 FORWARD protein|major facilitator superfamily antiporter, putative, expressed	T
LOC_Os12g03860.4	34.99	transport.misc	moderately similar to ( 393) AT5G13750 | Symbols: ZIFL1 | ZIFL1 (ZINC INDUCED FACILITATOR-like 1); tetracycline:hydrogen antiporter | chr5:4438318-4440829 FORWARD protein|major facilitator superfamily antiporter, putative, expressed	T
LOC_Os12g03860.1	34.99	transport.misc	highly similar to ( 516) AT5G13750 | Symbols: ZIFL1 | ZIFL1 (ZINC INDUCED FACILITATOR-like 1); tetracycline:hydrogen antiporter | chr5:4438318-4440829 FORWARD MFS_1 protein|major facilitator superfamily antiporter, putative, expressed	T
LOC_Os12g03860.3	34.99	transport.misc	moderately similar to ( 451) AT5G13750 | Symbols: ZIFL1 | ZIFL1 (ZINC INDUCED FACILITATOR-like 1); tetracycline:hydrogen antiporter | chr5:4438318-4440829 FORWARD protein|major facilitator superfamily antiporter, putative, expressed	T
LOC_Os12g03860.6	34.99	transport.misc	moderately similar to ( 235) AT5G13750 | Symbols: ZIFL1 | ZIFL1 (ZINC INDUCED FACILITATOR-like 1); tetracycline:hydrogen antiporter | chr5:4438318-4440829 FORWARD protein|major facilitator superfamily antiporter, putative, expressed	T
LOC_Os12g03860.7	34.99	transport.misc	weakly similar to ( 175) AT5G13750 | Symbols: ZIFL1 | ZIFL1 (ZINC INDUCED FACILITATOR-like 1); tetracycline:hydrogen antiporter | chr5:4438318-4440829 FORWARD protein|major facilitator superfamily antiporter, putative, expressed	T
LOC_Os12g03860.5	34.99	transport.misc	moderately similar to ( 314) AT5G13750 | Symbols: ZIFL1 | ZIFL1 (ZINC INDUCED FACILITATOR-like 1); tetracycline:hydrogen antiporter | chr5:4438318-4440829 FORWARD protein|major facilitator superfamily antiporter, putative, expressed	T
LOC_Os01g40660.1	33.99	development.unspecified	moderately similar to ( 266) AT5G10830 | Symbols: | embryo-abundant protein-related | chr5:3423731-3424649 FORWARD protein|methyltransferase, putative, expressed	T
LOC_Os05g50890.3	17.2.3	hormone metabolism.auxin.induced-regulated-responsive-activated	moderately similar to ( 464) AT2G46370 | Symbols: JAR1, FIN219 | JAR1 (JASMONATE RESISTANT 1); ATP binding / adenylyltransferase/ catalytic/ jasmonate-amino synthetase | chr2:19034579-19036369 FORWARDhighly similar to ( 728) GH35_ORYSA Probable indole-3-acetic acid-amido synthetase GH3.5 (EC 6.3.2.-) (Auxin-responsive GH3-like protein 5) (OsGH3-5) - Oryza sativa (Rice)GH3 protein|OsGH3.5 - Probab…	T
LOC_Os05g50890.2	17.2.3	hormone metabolism.auxin.induced-regulated-responsive-activated	highly similar to ( 762) AT2G46370 | Symbols: JAR1, FIN219 | JAR1 (JASMONATE RESISTANT 1); ATP binding / adenylyltransferase/ catalytic/ jasmonate-amino synthetase | chr2:19034579-19036369 FORWARDnearly identical (1207) GH35_ORYSA Probable indole-3-acetic acid-amido synthetase GH3.5 (EC 6.3.2.-) (Auxin-responsive GH3-like protein 5) (OsGH3-5) - Oryza sativa (Rice)GH3 protein|OsGH3.5 - Probable in…	T
LOC_Os05g50890.1	17.2.3	hormone metabolism.auxin.induced-regulated-responsive-activated	highly similar to ( 762) AT2G46370 | Symbols: JAR1, FIN219 | JAR1 (JASMONATE RESISTANT 1); ATP binding / adenylyltransferase/ catalytic/ jasmonate-amino synthetase | chr2:19034579-19036369 FORWARDnearly identical (1207) GH35_ORYSA Probable indole-3-acetic acid-amido synthetase GH3.5 (EC 6.3.2.-) (Auxin-responsive GH3-like protein 5) (OsGH3-5) - Oryza sativa (Rice)GH3 protein|OsGH3.5 - Probable in…	T
LOC_Os08g10310.2	30.2.8.2	signalling.receptor kinases.leucine rich repeat VIII-2	highly similar to ( 768) AT1G56145 | Symbols: | leucine-rich repeat family protein / protein kinase family protein | chr1:21008225-21013934 REVERSEweakly similar to ( 145) NORK_MEDTR Nodulation receptor kinase precursor (EC 2.7.11.1) (Does not make infections protein 2) (Symbiosis receptor-like kinase) (MtSYMRK) - Medicago truncatula (Barrel medic) TyrKc PTKc Pkinase_Tyr S_TKc S_TKc Pkinase PTKc_…	T
LOC_Os08g10310.1	30.2.8.2	signalling.receptor kinases.leucine rich repeat VIII-2	highly similar to ( 943) AT1G56130 | Symbols: | leucine-rich repeat family protein / protein kinase family protein | chr1:20994931-21000887 REVERSEmoderately similar to ( 212) NORK_PEA Nodulation receptor kinase precursor (EC 2.7.11.1) - Pisum sativum (Garden pea) TyrKc PTKc Pkinase_Tyr S_TKc S_TKc Pkinase PTKc_EphR PTKc_Trk PTKc_Jak_rpt2 PTKc_Csk_like PTKc_Srm_Brk PTKc_EGFR_like PTKc_Src_like PT…	T
LOC_Os08g10310.3	30.2.8.2	signalling.receptor kinases.leucine rich repeat VIII-2	highly similar to ( 521) AT1G56145 | Symbols: | leucine-rich repeat family protein / protein kinase family protein | chr1:21008225-21013934 REVERSEweakly similar to ( 117) RPK1_IPONI Receptor-like protein kinase precursor (EC 2.7.11.1) - Ipomoea nil (Japanese morning glory) (Pharbitis nil) protein|SHR5-receptor-like kinase, putative, expressed	T
LOC_Os08g10310.2	30.2.24	signalling.receptor kinases.S-locus glycoprotein like	highly similar to ( 768) AT1G56145 | Symbols: | leucine-rich repeat family protein / protein kinase family protein | chr1:21008225-21013934 REVERSEweakly similar to ( 145) NORK_MEDTR Nodulation receptor kinase precursor (EC 2.7.11.1) (Does not make infections protein 2) (Symbiosis receptor-like kinase) (MtSYMRK) - Medicago truncatula (Barrel medic) TyrKc PTKc Pkinase_Tyr S_TKc S_TKc Pkinase PTKc_…	T
LOC_Os08g10310.1	30.2.24	signalling.receptor kinases.S-locus glycoprotein like	highly similar to ( 943) AT1G56130 | Symbols: | leucine-rich repeat family protein / protein kinase family protein | chr1:20994931-21000887 REVERSEmoderately similar to ( 212) NORK_PEA Nodulation receptor kinase precursor (EC 2.7.11.1) - Pisum sativum (Garden pea) TyrKc PTKc Pkinase_Tyr S_TKc S_TKc Pkinase PTKc_EphR PTKc_Trk PTKc_Jak_rpt2 PTKc_Csk_like PTKc_Srm_Brk PTKc_EGFR_like PTKc_Src_like PT…	T
LOC_Os12g43890.1	11.8.1	lipid metabolism.exotics (steroids, squalene etc).sphingolipids	weakly similar to ( 176) AT4G36830 | Symbols: | GNS1/SUR4 membrane family protein | chr4:17349511-17350380 FORWARD protein|GNS1/SUR4 membrane family protein, putative, expressed	T
LOC_Os04g43380.1	26.3	misc.gluco-, galacto- and mannosidases	moderately similar to ( 220) AT4G21760 | Symbols: BGLU47 | BGLU47 (Beta-glucosidase 47); catalytic/ cation binding / hydrolase, hydrolyzing O-glycosyl compounds | chr4:11561229-11563871 FORWARDweakly similar to ( 137) BGLC_MAIZE Beta-glucosidase, chloroplast precursor (EC 3.2.1.21) (Gentiobiase) (Cellobiase) (Beta-D-glucoside glucohydrolase) - Zea mays (Maize) Glyco_hydro_1 BglB protein|Os4bglu15…	T
LOC_Os01g10130.1	27.2	RNA.transcription	moderately similar to ( 346) AT2G19910 | Symbols: | RNA-dependent RNA polymerase family protein | chr2:8595820-8600757 REVERSE RdRP protein|RNA-dependent RNA polymerase, putative, expressed	T
LOC_Os05g05290.1	35.2	not assigned.unknown	protein|expressed protein	T
LOC_Os01g57340.1	20.1.7	stress.biotic.PR-proteins	moderately similar to ( 328) AT3G14460 | Symbols: | disease resistance protein (NBS-LRR class), putative | chr3:4851990-4856264 REVERSE NB-ARC protein|rp1, putative, expressed	T
LOC_Os02g50470.1	35.2	not assigned.unknown	protein|expressed protein	T
LOC_Os10g32810.1	2.2.2.1.2	major CHO metabolism.degradation.starch.starch cleavage.beta amylase	highly similar to ( 620) AT3G23920 | Symbols: BAM1, BMY7, TR-BAMY | BAM1 (BETA-AMYLASE 1); beta-amylase | chr3:8641722-8644199 FORWARDmoderately similar to ( 401) AMYB_SOYBN Beta-amylase (EC 3.2.1.2) (1,4-alpha-D-glucan maltohydrolase) - Glycine max (Soybean)Glyco_hydro_14 protein|beta-amylase, putative, expressed	T
LOC_Os08g41430.1	35.2	not assigned.unknown	protein|LRR receptor kinase, putative, expressed	T
LOC_Os02g51170.1	35.2	not assigned.unknown	protein|expressed protein	T
LOC_Os06g45540.1	27.3.99	RNA.regulation of transcription.unclassified	moderately similar to ( 221) AT1G31040 | Symbols: | unknown protein | chr1:11069793-11072182 REVERSEPLATZ protein|zinc-binding protein, putative, expressed	T
LOC_Os08g24630.1	30.2.24	signalling.receptor kinases.S-locus glycoprotein like	moderately similar to ( 331) AT1G66980 | Symbols: | protein kinase family protein / glycerophosphoryl diester phosphodiesterase family protein | chr1:24997491-25001961 REVERSEweakly similar to ( 178) KPRO_MAIZE Putative receptor protein kinase ZmPK1 precursor (EC 2.7.11.1) - Zea mays (Maize) TyrKc PTKc Pkinase_Tyr S_TKc Pkinase S_TKc PTKc_EphR PTKc_EGFR_like PTKc_Jak_rpt2 PTKc_Csk_like SPS1 PTKc_…	T
LOC_Os04g52210.1	16.1.5	secondary metabolism.isoprenoids.terpenoids	highly similar to ( 553) AT1G79460 | Symbols: GA2, KS, ATKS | GA2 (GA REQUIRING 2); ent-kaurene synthase | chr1:29890568-29894436 FORWARDhighly similar to ( 569) KSB_CUCMA Ent-kaurene synthase B, chloroplast precursor (EC 4.2.3.19) (KSB) - Cucurbita maxima (Pumpkin) (Winter squash)Terpene_cyclase_plant_C1 Terpene_cyclase_C1 Terpene_synth_C Terpene_synth Isoprenoid_Biosyn_C1 protein|terpene syntha…	T
LOC_Os05g03320.1	35.2	not assigned.unknown	protein|expressed protein	T
LOC_Os12g42250.1	35.2	not assigned.unknown	protein|ZOS12-10 - C2H2 zinc finger protein, expressed	T
LOC_Os09g26170.1	27.3.25	RNA.regulation of transcription.MYB domain transcription factor family	moderately similar to ( 221) AT5G57620 | Symbols: MYB36, AtMYB36 | MYB36 (myb domain protein 36); DNA binding / transcription factor | chr5:23334904-23336388 FORWARDweakly similar to ( 152) MYB4_ORYSA Myb-related protein Myb4 (OsMyb4) (Transcription factor RLTR1) - Oryza sativa (Rice) protein|MYB family transcription factor, putative, expressed	T
LOC_Os05g29710.1	35.2	not assigned.unknown	protein|RING-H2 finger protein, putative, expressed	T
LOC_Os01g16200.1	29.5.5	protein.degradation.serine protease	moderately similar to ( 202) AT1G47710 | Symbols: | serpin, putative / serine protease inhibitor, putative | chr1:17558271-17560061 FORWARDweakly similar to ( 175) PRTZ_HORVU Protein Z (Z4) (Major endosperm albumin) - Hordeum vulgare (Barley) plant_SERPIN SERPIN SERPIN Serpin bacterial_SERPIN COG4826 ovalbumin_like ov-serpin PAI-2 alpha-1-antitrypsin_like antithrombin-III_like PAI-1_nexin-1 neuro…	T
LOC_Os01g02430.1	30.2.24	signalling.receptor kinases.S-locus glycoprotein like	moderately similar to ( 309) AT1G66920 | Symbols: | serine/threonine protein kinase, putative | chr1:24965410-24967432 REVERSEweakly similar to ( 186) KPRO_MAIZE Putative receptor protein kinase ZmPK1 precursor (EC 2.7.11.1) - Zea mays (Maize) TyrKc Pkinase_Tyr PTKc S_TKc Pkinase S_TKc PTKc_EphR PTKc_Src_like PTKc_Jak_rpt2 PTKc_Abl PTKc_Tec_like PTKc_Syk_like PTKc_Srm_Brk PTKc_InsR_like PTKc_EphR…	T
LOC_Os04g05070.1	35.2	not assigned.unknown	protein|expressed protein	T
LOC_Os05g04120.1	34.12	transport.metal	moderately similar to ( 352) AT5G26820 | Symbols: ATIREG3 | ATIREG3 (IRON-REGULATED PROTEIN 3) | chr5:9433858-9437005 FORWARD protein|ferroportin1 domain containing protein, expressed	T
LOC_Os10g21790.1	35.2	not assigned.unknown	weakly similar to ( 109) AT2G22170 | Symbols: | lipid-associated family protein | chr2:9427010-9427742 REVERSEPLAT_plant_stress protein|dehydration stress-induced protein, putative, expressed	T
LOC_Os06g29900.1	34.99	transport.misc	very weakly similar to (85.1) AT5G52450 | Symbols: | MATE efflux protein-related | chr5:21289042-21291749 REVERSE protein|integral membrane protein, putative, expressed	T
LOC_Os08g04240.1	30.2.17	signalling.receptor kinases.DUF 26	weakly similar to ( 153) AT5G48540 | Symbols: | 33 kDa secretory protein-related | chr5:19669096-19669887 REVERSE protein|cysteine-rich repeat secretory protein 55 precursor, putative, expressed	T
LOC_Os08g08970.1	20.2.99	stress.abiotic.unspecified	moderately similar to ( 230) AT3G05950 | Symbols: | germin-like protein, putative | chr3:1781130-1781964 REVERSEweakly similar to ( 192) GLP1_MESCR Germin-like protein precursor - Mesembryanthemum crystallinum (Common ice plant)Cupin_1 protein|Cupin domain containing protein, expressed	T
LOC_Os08g04230.1	30.2.17	signalling.receptor kinases.DUF 26	weakly similar to ( 152) AT5G48540 | Symbols: | 33 kDa secretory protein-related | chr5:19669096-19669887 REVERSE protein|cysteine-rich repeat secretory protein 55 precursor, putative, expressed	T
LOC_Os11g42190.1	35.2	not assigned.unknown	Transposase_21 protein|transposon protein, putative, CACTA, En/Spm sub-class, expressed	T
LOC_Os11g31550.1	30.2.11	signalling.receptor kinases.leucine rich repeat XI	weakly similar to ( 199) AT1G34210 | Symbols: SERK2, ATSERK2 | SERK2 (SOMATIC EMBRYOGENESIS RECEPTOR-LIKE KINASE 2); kinase | chr1:12459078-12462752 FORWARDweakly similar to ( 112) RPK1_IPONI Receptor-like protein kinase precursor (EC 2.7.11.1) - Ipomoea nil (Japanese morning glory) (Pharbitis nil) protein|BRASSINOSTEROID INSENSITIVE 1-associated receptor kinase 1 precursor, putative, expressed	T
LOC_Os07g25050.1	35.2	not assigned.unknown	protein|thionin-like peptide, putative, expressed	T
LOC_Os01g65660.2	34.3	transport.amino acids	moderately similar to ( 349) AT1G10010 | Symbols: AAP8, ATAAP8 | AAP8; amino acid transmembrane transporter | chr1:3265976-3268726 FORWARD Aa_trans protein|amino acid transporter, putative, expressed	T
LOC_Os01g65660.1	34.3	transport.amino acids	moderately similar to ( 465) AT1G10010 | Symbols: AAP8, ATAAP8 | AAP8; amino acid transmembrane transporter | chr1:3265976-3268726 FORWARD Aa_trans protein|amino acid transporter, putative, expressed	T
LOC_Os01g71350.1	26.4.1	misc.beta 1,3 glucan hydrolases.glucan endo-1,3-beta-glucosidase	moderately similar to ( 261) AT3G57260 | Symbols: BGL2, PR2, BG2, PR-2 | BGL2 (BETA-1,3-GLUCANASE 2); cellulase/ glucan 1,3-beta-glucosidase/ hydrolase, hydrolyzing O-glycosyl compounds | chr3:21188709-21189822 REVERSEmoderately similar to ( 357) E13B_HORVU Glucan endo-1,3-beta-glucosidase GII precursor (EC 3.2.1.39) ((1->3)-beta-glucan endohydrolase GII) ((1->3)-beta-glucanase isoenzyme GII) (Be…	T
LOC_Os05g18680.1	35.2	not assigned.unknown	Transposase_21 protein|transposon protein, putative, CACTA, En/Spm sub-class, expressed	T
LOC_Os04g34180.1	35.2	not assigned.unknown	protein|expressed protein	T
LOC_Os01g73200.1	26.12	misc.peroxidases	moderately similar to ( 341) AT1G71695 | Symbols: | peroxidase 12 (PER12) (P12) (PRXR6) | chr1:26964359-26966557 FORWARDmoderately similar to ( 219) PER1_ORYSA Peroxidase 1 precursor (EC 1.11.1.7) - Oryza sativa (Rice)secretory_peroxidase plant_peroxidase peroxidase protein|peroxidase precursor, putative, expressed	T
LOC_Os02g57720.1	34.19.1	transport.Major Intrinsic Proteins.PIP	moderately similar to ( 452) AT4G23400 | Symbols: PIP1D, PIP1;5 | PIP1;5 (PLASMA MEMBRANE INTRINSIC PROTEIN 1;5); water channel | chr4:12220792-12222155 FORWARDhighly similar to ( 525) PIP13_ORYSA Aquaporin PIP 1.3 (Plasma membrane intrinsic protein 1.3) (OsPIP1.3) (Water channel protein RWC3) (RWC-3) - Oryza sativa (Rice) MIP MIP GlpF PRK05420 protein|aquaporin protein, putative, expressed	T
LOC_Os05g01430.1	30.2.11	signalling.receptor kinases.leucine rich repeat XI	moderately similar to ( 259) AT5G06860 | Symbols: PGIP1, ATPGIP1 | PGIP1 (POLYGALACTURONASE INHIBITING PROTEIN 1); protein binding | chr5:2132373-2133434 FORWARDmoderately similar to ( 217) PGIP1_ORYSA Polygalacturonase inhibitor 1 precursor (Polygalacturonase-inhibiting protein) (Floral organ regulator 1) - Oryza sativa (Rice) protein|polygalacturonase inhibitor 2 precursor, putative, expressed	T
LOC_Os11g02100.1	26.12	misc.peroxidases	moderately similar to ( 299) AT5G58390 | Symbols: | peroxidase, putative | chr5:23599755-23601244 REVERSEmoderately similar to ( 324) PER1_ARAHY Cationic peroxidase 1 precursor (EC 1.11.1.7) (PNPC1) - Arachis hypogaea (Peanut)secretory_peroxidase plant_peroxidase peroxidase protein|peroxidase precursor, putative, expressed	T
LOC_Os06g37150.1	16.1	secondary metabolism.simple phenols	highly similar to ( 620) AT5G21100 | Symbols: | L-ascorbate oxidase, putative | chr5:7168312-7170719 FORWARDhighly similar to ( 641) ASO_CUCMA L-ascorbate oxidase precursor (EC 1.10.3.3) (Ascorbase) (ASO) - Cucurbita maxima (Pumpkin) (Winter squash) Cu-oxidase Cu-oxidase_3 Cu-oxidase_2 SufI protein|L-ascorbate oxidase precursor, putative, expressed	T
LOC_Os04g33760.1	35.2	not assigned.unknown	DUF584 protein|DUF584 domain containing protein, putative, expressed	T
LOC_Os03g16960.1	30.2.99	signalling.receptor kinases.misc	weakly similar to ( 194) AT5G48540 | Symbols: | 33 kDa secretory protein-related | chr5:19669096-19669887 REVERSE protein|cysteine-rich repeat secretory protein 55 precursor, putative, expressed	T
LOC_Os05g34010.1	34.13	transport.peptides and oligopeptides	highly similar to ( 559) AT1G68570 | Symbols: | proton-dependent oligopeptide transport (POT) family protein | chr1:25746811-25750110 FORWARD PTR2 PTR2 protein|peptide transporter PTR2, putative, expressed	T
LOC_Os07g49360.1	26.12	misc.peroxidases	moderately similar to ( 375) AT2G37130 | Symbols: | peroxidase 21 (PER21) (P21) (PRXR5) | chr2:15598225-15599734 REVERSEweakly similar to ( 184) PERP7_BRARA Peroxidase P7 (EC 1.11.1.7) (TP7) - Brassica rapa (Turnip)secretory_peroxidase plant_peroxidase peroxidase protein|peroxidase precursor, putative, expressed	T
LOC_Os07g03040.1	35.2	not assigned.unknown	DUF1719 protein|expressed protein	T
LOC_Os07g03040.2	35.2	not assigned.unknown	DUF1719 protein|expressed protein	T
LOC_Os07g03040.3	35.2	not assigned.unknown	DUF1719 protein|expressed protein	T
LOC_Os03g22210.1	35.2	not assigned.unknown	protein|POEI46 - Pollen Ole e I allergen and extensin family protein precursor, expressed	T
LOC_Os11g46880.1	29.4.1.57	protein.postranslational modification.kinase.receptor like cytoplasmatic kinase VII	moderately similar to ( 253) AT1G21230 | Symbols: WAK5 | WAK5 (WALL ASSOCIATED KINASE 5); kinase/ protein serine/threonine kinase | chr1:7429980-7432346 FORWARDweakly similar to ( 142) NORK_MEDTR Nodulation receptor kinase precursor (EC 2.7.11.1) (Does not make infections protein 2) (Symbiosis receptor-like kinase) (MtSYMRK) - Medicago truncatula (Barrel medic) TyrKc PTKc Pkinase_Tyr Pkinase S_TK…	T
LOC_Os06g29950.1	34.99	transport.misc	moderately similar to ( 219) AT5G52450 | Symbols: | MATE efflux protein-related | chr5:21289042-21291749 REVERSE NorM protein|MATE domain containing protein, expressed	T
LOC_Os04g47360.1	29.5	protein.degradation	highly similar to ( 999) AT1G76140 | Symbols: | serine-type endopeptidase/ serine-type peptidase | chr1:28571187-28574852 FORWARD COG1505 Peptidase_S9_N PtrB Peptidase_S9 PRK10115 DAP2 protein|OsPOP9 - Putative Prolyl Oligopeptidase homologue, expressed	T
LOC_Os11g44600.1	30.3	signalling.calcium	weakly similar to ( 133) AT5G57580 | Symbols: | calmodulin-binding protein | chr5:23314994-23317683 REVERSECalmodulin_bind protein|calmodulin binding protein, putative, expressed	T
LOC_Os08g07570.1	35.2	not assigned.unknown	RT_LTR RVT_1 protein|retrotransposon protein, putative, unclassified, expressed	T
LOC_Os04g54240.1	35.2	not assigned.unknown	protein|wound induced protein, putative, expressed	T
LOC_Os06g39110.1	35.2	not assigned.unknown	protein|expressed protein	T
LOC_Os02g11130.1	26.2	misc.UDP glucosyl and glucoronyl transferases	moderately similar to ( 303) AT3G53150 | Symbols: UGT73D1 | UGT73D1 (UDP-glucosyl transferase 73D1); UDP-glycosyltransferase/ transferase, transferring hexosyl groups | chr3:19697736-19699259 REVERSEweakly similar to ( 135) ZOX_PHAVU Zeatin O-xylosyltransferase (EC 2.4.2.40) (Zeatin O-beta-D-xylosyltransferase) - Phaseolus vulgaris (Kidney bean) (French bean) UDPGT protein|cytokinin-O-glucosyltra…	T
LOC_Os03g04060.1	20.1	stress.biotic	moderately similar to ( 277) AT3G12500 | Symbols: ATHCHIB, PR3, PR-3, CHI-B, B-CHI | ATHCHIB (ARABIDOPSIS THALIANA BASIC CHITINASE); chitinase | chr3:3962501-3963945 REVERSEmoderately similar to ( 298) CHIA_SECCE Basic endochitinase A precursor (EC 3.2.1.14) (Rye seed chitinase-a) (RSC-a) - Secale cereale (Rye) Glyco_hydro_19 chitinase_glyco_hydro_19 protein|CHIT16 - Chitinase family protein prec…	T
LOC_Os10g14170.1	35.2	not assigned.unknown	protein|expressed protein	T
LOC_Os10g02380.1	3.5	minor CHO metabolism.others	moderately similar to ( 340) AT1G59960 | Symbols: | aldo/keto reductase, putative | chr1:22071410-22073067 REVERSEhighly similar to ( 636) NADO1_ORYSA Probable NAD(P)H-dependent oxidoreductase 1 (EC 1.1.1.-) - Oryza sativa (Rice) Aldo_ket_red ARA1 dkgA dkgB Tas COG4989 protein|oxidoreductase, aldo/keto reductase family protein, putative, expressed	T
LOC_Os02g56510.1	34.7	transport.phosphate	highly similar to ( 749) AT3G23430 | Symbols: PHO1, ATPHO1 | PHO1 (phosphate 1) | chr3:8387818-8393242 REVERSE EXS COG5409 protein|phosphate transporter 1, putative, expressed	T
LOC_Os10g40640.1	2.1.2	major CHO metabolism.synthesis.starch	highly similar to ( 571) AT4G16600 | Symbols: | transferase, transferring glycosyl groups / transferase, transferring hexosyl groups | chr4:9350039-9352707 FORWARD protein|glycosyl transferase 8 domain containing protein, putative, expressed	T
LOC_Os06g14406.1	28.1	DNA.synthesis/chromatin structure	weakly similar to ( 123) AT2G28290 | Symbols: SYD, CHR3 | SYD (SPLAYED); ATPase/ chromatin binding | chr2:12056771-12072950 FORWARD protein|SYD, putative, expressed	T
LOC_Os10g27030.1	35.2	not assigned.unknown	protein|retrotransposon protein, putative, unclassified, expressed	T
LOC_Os02g06725.1	35.2	not assigned.unknown	protein|expressed protein	T
LOC_Os12g02060.1	26.12	misc.peroxidases	moderately similar to ( 308) AT5G58400 | Symbols: | peroxidase, putative | chr5:23605357-23606967 REVERSEmoderately similar to ( 339) PER1_ARAHY Cationic peroxidase 1 precursor (EC 1.11.1.7) (PNPC1) - Arachis hypogaea (Peanut)secretory_peroxidase plant_peroxidase peroxidase protein|peroxidase precursor, putative, expressed	T
LOC_Os05g30350.1	26.3	misc.gluco-, galacto- and mannosidases	highly similar to ( 560) AT1G02850 | Symbols: BGLU11 | BGLU11 (BETA GLUCOSIDASE 11); catalytic/ cation binding / hydrolase, hydrolyzing O-glycosyl compounds | chr1:630569-633085 FORWARDmoderately similar to ( 345) MYRO_BRANA Myrosinase precursor (EC 3.2.1.147) (Sinigrinase) (Thioglucosidase) - Brassica napus (Rape) Glyco_hydro_1 BglB celA arb PRK09852 protein|Os5bglu22 - beta-glucosidase homologu…	T
LOC_Os05g30350.2	26.3	misc.gluco-, galacto- and mannosidases	moderately similar to ( 461) AT1G02850 | Symbols: BGLU11 | BGLU11 (BETA GLUCOSIDASE 11); catalytic/ cation binding / hydrolase, hydrolyzing O-glycosyl compounds | chr1:630569-633085 FORWARDmoderately similar to ( 294) MYRO_BRANA Myrosinase precursor (EC 3.2.1.147) (Sinigrinase) (Thioglucosidase) - Brassica napus (Rape) Glyco_hydro_1 BglB celA arb PRK09852 protein|Os5bglu22 - beta-glucosidase homo…	T
LOC_Os02g57930.1	27.2	RNA.transcription	weakly similar to ( 113) ATMG00860 | Symbols: ORF158 | hypothetical protein | chrM:235916-236392 FORWARDweakly similar to ( 117) RRPO_OENBE RNA-directed DNA polymerase homolog (Reverse transcriptase homolog) - Oenothera bertiana (Berteros evening primrose)RT_LTR RVP_2 RVT_1 Retrotrans_gag RT_Rtv RT_ZFREV_like rve protein|retrotransposon protein, putative, Ty3-gypsy subclass, expressed	T
LOC_Os01g48620.1	35.2	not assigned.unknown	moderately similar to ( 315) AT4G21700 | Symbols: | unknown protein | chr4:11529956-11532844 FORWARD protein|expressed protein	T
LOC_Os02g01220.1	33.99	development.unspecified	weakly similar to ( 126) AT2G21045 | Symbols: | INVOLVED IN: aging; EXPRESSED IN: hypocotyl, root; CONTAINS InterPro DOMAIN/s: Rhodanese-like (InterPro:IPR001763); BEST Arabidopsis thaliana protein match is: unknown protein (TAIR:AT5G66170.2); Has 1919 Blast hits to 1917 proteins in 542 species: Archae - 34; Bacteria - 1258; Metazoa - 17; Fungi - 21; Plants - 115; Viruses - 0; Other Eukaryotes - …	T
LOC_Os11g44300.1	35.2	not assigned.unknown	protein|expressed protein	T
LOC_Os01g21170.1	35.2	not assigned.unknown	protein|expressed protein	T
LOC_Os07g41050.1	33.99	development.unspecified	moderately similar to ( 381) AT4G24220 | Symbols: VEP1, AWI31 | VEP1 (VEIN PATTERNING 1); binding / catalytic | chr4:12565219-12566474 FORWARD protein|NAD dependent epimerase/dehydratase family protein, putative, expressed	T
LOC_Os07g35790.1	30.2.24	signalling.receptor kinases.S-locus glycoprotein like	moderately similar to ( 445) AT4G23180 | Symbols: CRK10, RLK4 | CRK10 (CYSTEINE-RICH RLK10); ATP binding / kinase/ protein kinase/ protein serine/threonine kinase/ protein tyrosine kinase | chr4:12138171-12140780 FORWARDweakly similar to ( 199) NORK_MEDTR Nodulation receptor kinase precursor (EC 2.7.11.1) (Does not make infections protein 2) (Symbiosis receptor-like kinase) (MtSYMRK) - Medicago t…	T
LOC_Os04g44300.1	34.13	transport.peptides and oligopeptides	highly similar to ( 852) AT1G65730 | Symbols: YSL7 | YSL7 (YELLOW STRIPE LIKE 7); oligopeptide transporter | chr1:24442639-24446122 FORWARDOPT COG1297 protein|transposon protein, putative, unclassified, expressed	T
LOC_Os04g44300.2	34.13	transport.peptides and oligopeptides	highly similar to ( 845) AT1G65730 | Symbols: YSL7 | YSL7 (YELLOW STRIPE LIKE 7); oligopeptide transporter | chr1:24442639-24446122 FORWARDOPT COG1297 protein|transposon protein, putative, unclassified, expressed	T
LOC_Os08g02354.1	35.2	not assigned.unknown	moderately similar to ( 374) AT5G24740 | Symbols: | INVOLVED IN: protein localization; EXPRESSED IN: 22 plant structures; EXPRESSED DURING: 13 growth stages; CONTAINS InterPro DOMAIN/s: Vacuolar protein sorting-associated protein (InterPro:IPR009543); BEST Arabidopsis thaliana protein match is: phosphoinositide binding (TAIR:AT1G48090.2); Has 1782 Blast hits to 981 proteins in 148 species: Archae…	T
LOC_Os02g58554.1	35.2	not assigned.unknown	protein|expressed protein	T
LOC_Os10g03220.1	27.3.67	RNA.regulation of transcription.putative transcription regulator	weakly similar to ( 176) AT3G17450 | Symbols: | hAT dimerisation domain-containing protein | chr3:5972793-5975684 REVERSEDUF659 protein|transposon protein, putative, unclassified, expressed	T
LOC_Os09g30458.1	29.5.1	protein.degradation.subtilases	highly similar to ( 611) AT1G20160 | Symbols: ATSBT5.2 | ATSBT5.2; identical protein binding / serine-type endopeptidase | chr1:6990852-6993737 REVERSEPA_subtilisin_like protein|subtilisin-like protease, putative, expressed	T
LOC_Os10g40934.7	16.8.4	secondary metabolism.flavonoids.flavonols	moderately similar to ( 253) AT1G17020 | Symbols: SRG1, ATSRG1 | SRG1 (SENESCENCE-RELATED GENE 1); oxidoreductase, acting on diphenols and related substances as donors, oxygen as acceptor / oxidoreductase, acting on paired donors, with incorporation or reduction of molecular oxygen, 2-oxoglutarate as one donor, and inc | chr1:5820258-5821741 FORWARDweakly similar to ( 149) FLS_PETHY Flavonol synt…	T
LOC_Os10g40934.1	16.8.4	secondary metabolism.flavonoids.flavonols	moderately similar to ( 295) AT1G17020 | Symbols: SRG1, ATSRG1 | SRG1 (SENESCENCE-RELATED GENE 1); oxidoreductase, acting on diphenols and related substances as donors, oxygen as acceptor / oxidoreductase, acting on paired donors, with incorporation or reduction of molecular oxygen, 2-oxoglutarate as one donor, and inc | chr1:5820258-5821741 FORWARDweakly similar to ( 180) LDOX_MALDO Leucoanthocy…	T
LOC_Os10g40934.10	16.8.4	secondary metabolism.flavonoids.flavonols	moderately similar to ( 301) AT1G17020 | Symbols: SRG1, ATSRG1 | SRG1 (SENESCENCE-RELATED GENE 1); oxidoreductase, acting on diphenols and related substances as donors, oxygen as acceptor / oxidoreductase, acting on paired donors, with incorporation or reduction of molecular oxygen, 2-oxoglutarate as one donor, and inc | chr1:5820258-5821741 FORWARDweakly similar to ( 185) FLS_PETHY Flavonol synt…	T
LOC_Os10g40934.3	16.8.4	secondary metabolism.flavonoids.flavonols	moderately similar to ( 298) AT1G17020 | Symbols: SRG1, ATSRG1 | SRG1 (SENESCENCE-RELATED GENE 1); oxidoreductase, acting on diphenols and related substances as donors, oxygen as acceptor / oxidoreductase, acting on paired donors, with incorporation or reduction of molecular oxygen, 2-oxoglutarate as one donor, and inc | chr1:5820258-5821741 FORWARDweakly similar to ( 191) FLS_PETHY Flavonol synt…	T
LOC_Os10g40934.11	16.8.4	secondary metabolism.flavonoids.flavonols	moderately similar to ( 298) AT1G17020 | Symbols: SRG1, ATSRG1 | SRG1 (SENESCENCE-RELATED GENE 1); oxidoreductase, acting on diphenols and related substances as donors, oxygen as acceptor / oxidoreductase, acting on paired donors, with incorporation or reduction of molecular oxygen, 2-oxoglutarate as one donor, and inc | chr1:5820258-5821741 FORWARDweakly similar to ( 191) FLS_PETHY Flavonol synt…	T
LOC_Os10g40934.2	16.8.4	secondary metabolism.flavonoids.flavonols	moderately similar to ( 301) AT1G17020 | Symbols: SRG1, ATSRG1 | SRG1 (SENESCENCE-RELATED GENE 1); oxidoreductase, acting on diphenols and related substances as donors, oxygen as acceptor / oxidoreductase, acting on paired donors, with incorporation or reduction of molecular oxygen, 2-oxoglutarate as one donor, and inc | chr1:5820258-5821741 FORWARDweakly similar to ( 185) FLS_PETHY Flavonol synt…	T
LOC_Os10g40934.12	16.8.4	secondary metabolism.flavonoids.flavonols	moderately similar to ( 301) AT1G17020 | Symbols: SRG1, ATSRG1 | SRG1 (SENESCENCE-RELATED GENE 1); oxidoreductase, acting on diphenols and related substances as donors, oxygen as acceptor / oxidoreductase, acting on paired donors, with incorporation or reduction of molecular oxygen, 2-oxoglutarate as one donor, and inc | chr1:5820258-5821741 FORWARDweakly similar to ( 185) FLS_PETHY Flavonol synt…	T
LOC_Os10g40934.7	17.5.1	hormone metabolism.ethylene.synthesis-degradation	moderately similar to ( 253) AT1G17020 | Symbols: SRG1, ATSRG1 | SRG1 (SENESCENCE-RELATED GENE 1); oxidoreductase, acting on diphenols and related substances as donors, oxygen as acceptor / oxidoreductase, acting on paired donors, with incorporation or reduction of molecular oxygen, 2-oxoglutarate as one donor, and inc | chr1:5820258-5821741 FORWARDweakly similar to ( 149) FLS_PETHY Flavonol synt…	T
LOC_Os10g40934.1	17.5.1	hormone metabolism.ethylene.synthesis-degradation	moderately similar to ( 295) AT1G17020 | Symbols: SRG1, ATSRG1 | SRG1 (SENESCENCE-RELATED GENE 1); oxidoreductase, acting on diphenols and related substances as donors, oxygen as acceptor / oxidoreductase, acting on paired donors, with incorporation or reduction of molecular oxygen, 2-oxoglutarate as one donor, and inc | chr1:5820258-5821741 FORWARDweakly similar to ( 180) LDOX_MALDO Leucoanthocy…	T
LOC_Os10g40934.10	17.5.1	hormone metabolism.ethylene.synthesis-degradation	moderately similar to ( 301) AT1G17020 | Symbols: SRG1, ATSRG1 | SRG1 (SENESCENCE-RELATED GENE 1); oxidoreductase, acting on diphenols and related substances as donors, oxygen as acceptor / oxidoreductase, acting on paired donors, with incorporation or reduction of molecular oxygen, 2-oxoglutarate as one donor, and inc | chr1:5820258-5821741 FORWARDweakly similar to ( 185) FLS_PETHY Flavonol synt…	T
LOC_Os10g40934.9	17.5.1	hormone metabolism.ethylene.synthesis-degradation	weakly similar to ( 184) AT1G78550 | Symbols: | oxidoreductase, 2OG-Fe(II) oxygenase family protein | chr1:29545031-29546360 REVERSEweakly similar to ( 123) GAOX2_ORYSA Gibberellin 20 oxidase 2 (EC 1.14.11.-) (Gibberellin C-20 oxidase 2) (GA 20-oxidase 2) (Os20ox2) (Semidwarf-1 protein) - Oryza sativa (Rice) PcbC 2OG-FeII_Oxy protein|flavonol synthase/flavanone 3-hydroxylase, putative, expressed	T
LOC_Os10g40934.3	17.5.1	hormone metabolism.ethylene.synthesis-degradation	moderately similar to ( 298) AT1G17020 | Symbols: SRG1, ATSRG1 | SRG1 (SENESCENCE-RELATED GENE 1); oxidoreductase, acting on diphenols and related substances as donors, oxygen as acceptor / oxidoreductase, acting on paired donors, with incorporation or reduction of molecular oxygen, 2-oxoglutarate as one donor, and inc | chr1:5820258-5821741 FORWARDweakly similar to ( 191) FLS_PETHY Flavonol synt…	T
LOC_Os10g40934.11	17.5.1	hormone metabolism.ethylene.synthesis-degradation	moderately similar to ( 298) AT1G17020 | Symbols: SRG1, ATSRG1 | SRG1 (SENESCENCE-RELATED GENE 1); oxidoreductase, acting on diphenols and related substances as donors, oxygen as acceptor / oxidoreductase, acting on paired donors, with incorporation or reduction of molecular oxygen, 2-oxoglutarate as one donor, and inc | chr1:5820258-5821741 FORWARDweakly similar to ( 191) FLS_PETHY Flavonol synt…	T
LOC_Os10g40934.2	17.5.1	hormone metabolism.ethylene.synthesis-degradation	moderately similar to ( 301) AT1G17020 | Symbols: SRG1, ATSRG1 | SRG1 (SENESCENCE-RELATED GENE 1); oxidoreductase, acting on diphenols and related substances as donors, oxygen as acceptor / oxidoreductase, acting on paired donors, with incorporation or reduction of molecular oxygen, 2-oxoglutarate as one donor, and inc | chr1:5820258-5821741 FORWARDweakly similar to ( 185) FLS_PETHY Flavonol synt…	T
LOC_Os10g40934.12	17.5.1	hormone metabolism.ethylene.synthesis-degradation	moderately similar to ( 301) AT1G17020 | Symbols: SRG1, ATSRG1 | SRG1 (SENESCENCE-RELATED GENE 1); oxidoreductase, acting on diphenols and related substances as donors, oxygen as acceptor / oxidoreductase, acting on paired donors, with incorporation or reduction of molecular oxygen, 2-oxoglutarate as one donor, and inc | chr1:5820258-5821741 FORWARDweakly similar to ( 185) FLS_PETHY Flavonol synt…	T
LOC_Os06g20900.1	35.2	not assigned.unknown	protein|expressed protein	T
LOC_Os11g44430.1	29.4.1.57	protein.postranslational modification.kinase.receptor like cytoplasmatic kinase VII	moderately similar to ( 206) AT3G55950 | Symbols: CCR3, ATCRR3 | CCR3 (ARABIDOPSIS THALIANA CRINKLY4 RELATED 3); kinase | chr3:20753903-20756347 REVERSEweakly similar to ( 172) CRI4_MAIZE Putative receptor protein kinase CRINKLY4 precursor (EC 2.7.11.1) - Zea mays (Maize) S_TKc S_TKc Pkinase TyrKc PTKc Pkinase_Tyr SPS1 PTKc_Srm_Brk PTKc_Jak_rpt2 PTKc_EphR PTKc_Trk PTKc_Src_like PTKc_TrkC PTKc_c-r…	T
LOC_Os02g02120.1	30.2.99	signalling.receptor kinases.misc	highly similar to ( 502) AT1G21230 | Symbols: WAK5 | WAK5 (WALL ASSOCIATED KINASE 5); kinase/ protein serine/threonine kinase | chr1:7429980-7432346 FORWARDweakly similar to ( 181) NORK_MEDTR Nodulation receptor kinase precursor (EC 2.7.11.1) (Does not make infections protein 2) (Symbiosis receptor-like kinase) (MtSYMRK) - Medicago truncatula (Barrel medic) TyrKc S_TKc Pkinase_Tyr PTKc S_TKc Pkin…	T
LOC_Os09g07300.1	17.2.2	hormone metabolism.auxin.signal transduction	nearly identical (4185) AT3G02260 | Symbols: BIG, DOC1, TIR3, UMB1, ASA1, LPR1, CRM1 | BIG (BIG); binding / ubiquitin-protein ligase/ zinc ion binding | chr3:431152-448489 REVERSE protein|BIG, putative, expressed	T
LOC_Os06g29730.1	35.2	not assigned.unknown	protein|RALFL28 - Rapid ALkalinization Factor RALF family protein precursor, expressed	T
LOC_Os07g38250.1	30.2.99	signalling.receptor kinases.misc	moderately similar to ( 422) AT5G10530 | Symbols: | lectin protein kinase, putative | chr5:3324978-3326933 REVERSEmoderately similar to ( 201) NORK_MEDTR Nodulation receptor kinase precursor (EC 2.7.11.1) (Does not make infections protein 2) (Symbiosis receptor-like kinase) (MtSYMRK) - Medicago truncatula (Barrel medic) S_TKc Pkinase S_TKc Pkinase_Tyr TyrKc PTKc SPS1 PTKc_EphR PTKc_Jak_rpt2 Lecti…	T
LOC_Os05g23950.1	16.1	secondary metabolism.isoprenoids	moderately similar to ( 273) AT3G11950 | Symbols: | prenyltransferase/ zinc ion binding | chr3:3783273-3785098 REVERSE protein|TRAF-type zinc finger family protein, expressed	T
LOC_Os01g48170.1	27.3.22	RNA.regulation of transcription.HB,Homeobox transcription factor family	weakly similar to ( 132) AT5G44180 | Symbols: | homeobox transcription factor, putative | chr5:17783172-17789872 FORWARD protein|homeobox domain containing protein, expressed	T
LOC_Os02g28460.1	35.2	not assigned.unknown	protein|expressed protein	T
LOC_Os11g12300.1	20.1.7	stress.biotic.PR-proteins	weakly similar to ( 123) AT3G07040 | Symbols: RPM1, RPS3 | RPM1 (RESISTANCE TO P. SYRINGAE PV MACULICOLA 1); nucleotide binding / protein binding | chr3:2226244-2229024 REVERSE NB-ARC protein|NBS-LRR disease resistance protein, putative, expressed	T
LOC_Os08g44390.1	30.3	signalling.calcium	weakly similar to ( 150) AT2G27480 | Symbols: | calcium ion binding | chr2:11746811-11747885 FORWARD protein|EF hand family protein, putative, expressed	T
LOC_Os08g44390.2	30.3	signalling.calcium	weakly similar to ( 194) AT2G27480 | Symbols: | calcium ion binding | chr2:11746811-11747885 FORWARD protein|EF hand family protein, putative, expressed	T
LOC_Os08g44390.3	30.3	signalling.calcium	very weakly similar to (86.7) AT2G27480 | Symbols: | calcium ion binding | chr2:11746811-11747885 FORWARD protein|EF hand family protein, putative, expressed	T
LOC_Os08g44390.4	35.2	not assigned.unknown	protein|EF hand family protein, putative, expressed	T
LOC_Os01g45520.1	29.4	protein.postranslational modification	moderately similar to ( 400) AT2G19130 | Symbols: | S-locus lectin protein kinase family protein | chr2:8293789-8296275 FORWARDmoderately similar to ( 240) KPRO_MAIZE Putative receptor protein kinase ZmPK1 precursor (EC 2.7.11.1) - Zea mays (Maize) Pkinase TyrKc Pkinase_Tyr S_TKc PTKc S_TKc PTKc_Csk_like PTKc_Jak_rpt2 PTKc_EphR PTKc_Src_like PTKc_Frk_like PTKc_Trk PTKc_FGFR PTKc_EGFR_like PTKc_Ep…	T
LOC_Os01g45520.1	30.2.24	signalling.receptor kinases.S-locus glycoprotein like	moderately similar to ( 400) AT2G19130 | Symbols: | S-locus lectin protein kinase family protein | chr2:8293789-8296275 FORWARDmoderately similar to ( 240) KPRO_MAIZE Putative receptor protein kinase ZmPK1 precursor (EC 2.7.11.1) - Zea mays (Maize) Pkinase TyrKc Pkinase_Tyr S_TKc PTKc S_TKc PTKc_Csk_like PTKc_Jak_rpt2 PTKc_EphR PTKc_Src_like PTKc_Frk_like PTKc_Trk PTKc_FGFR PTKc_EGFR_like PTKc_Ep…	T
LOC_Os10g42170.1	30.5	signalling.G-proteins	moderately similar to ( 328) AT4G10650 | Symbols: | GTP binding | chr4:6574472-6576231 REVERSE YlqF rbgA COG1161 MJ1464 YlqF_related_GTPase protein|GTPase of unknown function domain containing protein, putative, expressed	T
LOC_Os07g45074.1	30.4	signalling.phosphinositides	nearly identical (1281) AT4G36080 | Symbols: | FAT domain-containing protein / phosphatidylinositol 3- and 4-kinase family protein | chr4:17059996-17077628 REVERSE protein|FAT domain-containing protein, putative, expressed	T
LOC_Os04g57430.1	10.5.3	cell wall.cell wall proteins.LRR	moderately similar to ( 317) AT4G06744 | Symbols: | leucine-rich repeat family protein / extensin family protein | chr4:4070870-4072084 REVERSEvery weakly similar to (83.2) RPK1_IPONI Receptor-like protein kinase precursor (EC 2.7.11.1) - Ipomoea nil (Japanese morning glory) (Pharbitis nil) protein|uncharacterized protein At4g06744 precursor, putative, expressed	T
LOC_Os09g21370.1	29.5.3	protein.degradation.cysteine protease	moderately similar to ( 251) AT5G45890 | Symbols: SAG12 | SAG12 (SENESCENCE-ASSOCIATED GENE 12); cysteine-type peptidase | chr5:18613300-18614759 FORWARDmoderately similar to ( 245) CYSP1_HORVU Cysteine proteinase EP-B 1 precursor (EC 3.4.22.-) - Hordeum vulgare (Barley) Peptidase_C1A Peptidase_C1 Pept_C1 Peptidase_C1 Peptidase_C1A_CathepsinC Peptidase_C1A_CathepsinB Peptidase_C1A_CathepsinX prot…	T
LOC_Os02g56060.1	27.2	RNA.transcription	very weakly similar to (83.2) RRPO_OENBE RNA-directed DNA polymerase homolog (Reverse transcriptase homolog) - Oenothera bertiana (Berteros evening primrose)RT_LTR rve RVT_1 PRK07238 protein|retrotransposon protein, putative, unclassified	T
LOC_Os06g40818.1	27.3.99	RNA.regulation of transcription.unclassified	moderately similar to ( 304) AT5G10770 | Symbols: | chloroplast nucleoid DNA-binding protein, putative | chr5:3403331-3405331 REVERSE Asp protein|aspartic proteinase, putative, expressed	T
LOC_Os06g40818.1	29.5.4	protein.degradation.aspartate protease	moderately similar to ( 304) AT5G10770 | Symbols: | chloroplast nucleoid DNA-binding protein, putative | chr5:3403331-3405331 REVERSE Asp protein|aspartic proteinase, putative, expressed	T
LOC_Os02g54940.1	35.2	not assigned.unknown	protein|expressed protein	T
LOC_Os11g35200.1	27.2	RNA.transcription	weakly similar to ( 140) ATMG00860 | Symbols: ORF158 | hypothetical protein | chrM:235916-236392 FORWARDweakly similar to ( 130) RRPO_OENBE RNA-directed DNA polymerase homolog (Reverse transcriptase homolog) - Oenothera bertiana (Berteros evening primrose)RT_LTR RVT_1 RT_ZFREV_like RT_Rtv rve protein|retrotransposon protein, putative, unclassified, expressed	T
LOC_Os04g13140.1	29.5.3	protein.degradation.cysteine protease	moderately similar to ( 373) AT5G45890 | Symbols: SAG12 | SAG12 (SENESCENCE-ASSOCIATED GENE 12); cysteine-type peptidase | chr5:18613300-18614759 FORWARDmoderately similar to ( 320) CYSEP_RICCO Vignain precursor (EC 3.4.22.-) (Cysteine endopeptidase) - Ricinus communis (Castor bean) Peptidase_C1 Peptidase_C1A Pept_C1 Peptidase_C1 Peptidase_C1A_CathepsinB Peptidase_C1A_CathepsinC Peptidase_C1A_Cat…	T
LOC_Os07g23120.2	35.2	not assigned.unknown	moderately similar to ( 275) AT1G64980 | Symbols: | unknown protein | chr1:24137840-24138619 REVERSE protein|expressed protein	T
LOC_Os07g23120.1	35.2	not assigned.unknown	moderately similar to ( 350) AT1G64980 | Symbols: | unknown protein | chr1:24137840-24138619 REVERSE protein|expressed protein	T
LOC_Os07g10910.2	31.4	cell.vesicle transport	weakly similar to ( 171) AT5G50380 | Symbols: ATEXO70F1 | ATEXO70F1 (exocyst subunit EXO70 family protein F1); protein binding | chr5:20516382-20518433 REVERSE Exo70 STK_N protein|ATEXO70F1, putative, expressed	T
LOC_Os07g10910.1	31.4	cell.vesicle transport	weakly similar to ( 172) AT5G50380 | Symbols: ATEXO70F1 | ATEXO70F1 (exocyst subunit EXO70 family protein F1); protein binding | chr5:20516382-20518433 REVERSE Exo70 STK_N protein|ATEXO70F1, putative, expressed	T
LOC_Os02g27130.1	35.2	not assigned.unknown	highly similar to ( 622) AT1G48090 | Symbols: | phosphoinositide binding | chr1:17736391-17757970 REVERSE MRS6 protein|expressed protein	T
LOC_Os08g28400.1	35.2	not assigned.unknown	protein|expressed protein	T
LOC_Os11g45090.1	20.1.7	stress.biotic.PR-proteins	moderately similar to ( 320) AT3G14470 | Symbols: | disease resistance protein (NBS-LRR class), putative | chr3:4857940-4861104 FORWARD NB-ARC protein|NB-ARC domain containing protein, expressed	T
LOC_Os06g07860.1	13.1.3.4.2	amino acid metabolism.synthesis.aspartate family.methionine.cystathionine beta-lyase	highly similar to ( 602) AT3G57050 | Symbols: CBL | CBL (cystathionine beta-lyase); cystathionine beta-lyase | chr3:21111939-21114521 REVERSE Cys_Met_Meta_PP MetC PRK07671 PRK08064 PRK06176 PRK07811 PRK08247 PRK06234 MET17 PRK08249 PRK08133 PRK08045 PRK07269 PRK06767 PRK07503 PRK08574 PRK08861 PRK08776 PRK06434 PRK07504 PRK06460 PRK08134 PRK05994 PRK07812 PRK07049 PRK08248 PRK07582 PRK07810 PRK06…	T
LOC_Os05g04600.1	34.16	transport.ABC transporters and multidrug resistance systems	moderately similar to ( 257) AT2G47000 | Symbols: MDR4, PGP4, ABCB4, ATPGP4 | ABCB4 (ATP BINDING CASSETTE SUBFAMILY B4); ATPase, coupled to transmembrane movement of substances / xenobiotic-transporting ATPase | chr2:19310008-19314750 REVERSEweakly similar to ( 130) MDR_ORYSA Putative multidrug resistance protein (P-glycoprotein) - Oryza sativa (Rice) ABC_membrane MdlB protein|ABC transmembrane t…	T
LOC_Os04g24600.1	29.5.3	protein.degradation.cysteine protease	moderately similar to ( 494) AT4G39090 | Symbols: RD19, RD19A | RD19 (RESPONSIVE TO DEHYDRATION 19); cysteine-type endopeptidase/ cysteine-type peptidase | chr4:18215826-18217326 REVERSEhighly similar to ( 575) CYSP1_MAIZE Cysteine proteinase 1 precursor (EC 3.4.22.-) - Zea mays (Maize) Peptidase_C1A Peptidase_C1 Pept_C1 Peptidase_C1A_CathepsinC Peptidase_C1A_CathepsinB Peptidase_C1 Peptidase_C1A…	T
LOC_Os02g36414.1	34.2	transport.sugars	moderately similar to ( 458) AT1G34580 | Symbols: | monosaccharide transporter, putative | chr1:12660631-12663553 FORWARDmoderately similar to ( 444) STC_RICCO Sugar carrier protein C - Ricinus communis (Castor bean) Sugar_tr xylE protein|transporter family protein, putative, expressed	T
LOC_Os02g55770.5	31.3	cell.cycle	weakly similar to ( 114) AT2G26760 | Symbols: CYCB1;4 | CYCB1;4 (Cyclin B1;4); cyclin-dependent protein kinase regulator | chr2:11401551-11403205 FORWARDweakly similar to ( 111) CCNB2_SOYBN G2/mitotic-specific cyclin S13-7 (B-like cyclin) (Fragment) - Glycine max (Soybean) Cyclin_N protein|expressed protein	T
LOC_Os02g55770.4	31.3	cell.cycle	weakly similar to ( 114) AT2G26760 | Symbols: CYCB1;4 | CYCB1;4 (Cyclin B1;4); cyclin-dependent protein kinase regulator | chr2:11401551-11403205 FORWARDweakly similar to ( 111) CCNB2_SOYBN G2/mitotic-specific cyclin S13-7 (B-like cyclin) (Fragment) - Glycine max (Soybean) Cyclin_N protein|expressed protein	T
LOC_Os02g55770.2	35.2	not assigned.unknown	protein|expressed protein	T
LOC_Os02g55770.1	35.2	not assigned.unknown	protein|expressed protein	T
LOC_Os02g55770.8	35.2	not assigned.unknown	protein|expressed protein	T
LOC_Os02g55770.7	35.2	not assigned.unknown	protein|expressed protein	T
LOC_Os02g55770.6	35.2	not assigned.unknown	protein|expressed protein	T
LOC_Os02g55770.3	35.2	not assigned.unknown	protein|expressed protein	T
LOC_Os05g47700.1	35.2	not assigned.unknown	nsLTP2 protein|LTPL152 - Protease inhibitor/seed storage/LTP family protein precursor, expressed	T
LOC_Os07g18990.1	35.2	not assigned.unknown	protein|LTPL40 - Protease inhibitor/seed storage/LTP family protein precursor, expressed	T
LOC_Os04g28860.1	28.2	DNA.repair	weakly similar to ( 187) AT5G04560 | Symbols: DME | DME (DEMETER); DNA N-glycosylase/ DNA-(apurinic or apyrimidinic site) lyase | chr5:1309786-1318091 FORWARD protein|expressed protein	T
LOC_Os07g42750.2	27.3.67	RNA.regulation of transcription.putative transcription regulator	weakly similar to ( 131) AT4G12750 | Symbols: | sequence-specific DNA binding / transcription factor | chr4:7498009-7503643 REVERSE protein|DDT domain containing protein, putative, expressed	T
LOC_Os07g42750.1	27.3.67	RNA.regulation of transcription.putative transcription regulator	weakly similar to ( 170) AT4G12750 | Symbols: | sequence-specific DNA binding / transcription factor | chr4:7498009-7503643 REVERSE protein|DDT domain containing protein, putative, expressed	T
LOC_Os01g02680.1	29.4	protein.postranslational modification	moderately similar to ( 309) AT1G67000 | Symbols: | ATP binding / kinase/ protein kinase/ protein serine/threonine kinase | chr1:25004217-25007604 REVERSEweakly similar to ( 184) KPRO_MAIZE Putative receptor protein kinase ZmPK1 precursor (EC 2.7.11.1) - Zea mays (Maize) TyrKc Pkinase_Tyr S_TKc Pkinase PTKc S_TKc PTKc_Src_like PTKc_Srm_Brk PTKc_EphR PTKc_Jak_rpt2 PTKc_Syk_like PTKc_Abl SPS1 PTKc_…	T
LOC_Os01g02680.1	30.2.24	signalling.receptor kinases.S-locus glycoprotein like	moderately similar to ( 309) AT1G67000 | Symbols: | ATP binding / kinase/ protein kinase/ protein serine/threonine kinase | chr1:25004217-25007604 REVERSEweakly similar to ( 184) KPRO_MAIZE Putative receptor protein kinase ZmPK1 precursor (EC 2.7.11.1) - Zea mays (Maize) TyrKc Pkinase_Tyr S_TKc Pkinase PTKc S_TKc PTKc_Src_like PTKc_Srm_Brk PTKc_EphR PTKc_Jak_rpt2 PTKc_Syk_like PTKc_Abl SPS1 PTKc_…	T
LOC_Os03g09230.2	26.21	misc.protease inhibitor/seed storage/lipid transfer protein (LTP) family protein	very weakly similar to (89.7) AT5G64080 | Symbols: | protease inhibitor/seed storage/lipid transfer protein (LTP) family protein | chr5:25645475-25646638 REVERSE protein|LTPL69 - Protease inhibitor/seed storage/LTP family protein precursor, expressed	T
LOC_Os03g09230.1	26.21	misc.protease inhibitor/seed storage/lipid transfer protein (LTP) family protein	very weakly similar to (87.0) AT2G13820 | Symbols: | protease inhibitor/seed storage/lipid transfer protein (LTP) family protein | chr2:5775805-5776279 REVERSE protein|LTPL69 - Protease inhibitor/seed storage/LTP family protein precursor, expressed	T
LOC_Os08g17150.1	35.2	not assigned.unknown	protein|expressed protein	T
LOC_Os06g46140.1	35.2	not assigned.unknown	protein|expressed protein	T
LOC_Os01g29280.1	35.2	not assigned.unknown	weakly similar to ( 105) AT3G02430 | Symbols: | unknown protein | chr3:499360-500019 FORWARDDUF679 protein|expressed protein	T
LOC_Os08g02110.1	26.12	misc.peroxidases	moderately similar to ( 310) AT4G33420 | Symbols: | peroxidase, putative | chr4:16084856-16086105 FORWARDmoderately similar to ( 222) PER1_ARAHY Cationic peroxidase 1 precursor (EC 1.11.1.7) (PNPC1) - Arachis hypogaea (Peanut)secretory_peroxidase plant_peroxidase peroxidase ascorbate_peroxidase protein|peroxidase precursor, putative, expressed	T
LOC_Os01g65130.1	35.2	not assigned.unknown	protein|peptide transporter, putative, expressed	T
LOC_Os01g48640.1	35.2	not assigned.unknown	moderately similar to ( 250) AT4G21700 | Symbols: | unknown protein | chr4:11529956-11532844 FORWARD protein|expressed protein	T
LOC_Os11g10290.1	30.2.24	signalling.receptor kinases.S-locus glycoprotein like	moderately similar to ( 231) AT2G19130 | Symbols: | S-locus lectin protein kinase family protein | chr2:8293789-8296275 FORWARDweakly similar to ( 163) SLSG3_BRAOL S-locus-specific glycoprotein S13 precursor (SLSG-13) (Fragment) - Brassica oleracea (Wild cabbage)B_lectin S_locus_glycop B_lectin protein|S-domain receptor-like protein kinase, putative, expressed	T
LOC_Os02g16020.1	35.2	not assigned.unknown	protein|conserved hypothetical protein	T
LOC_Os06g02019.1	26.1	misc.cytochrome P450	highly similar to ( 561) AT2G32440 | Symbols: KAO2, CYP88A4 | KAO2 (ENT-KAURENOIC ACID HYDROXYLASE 2); ent-kaurenoate oxidase/ oxygen binding | chr2:13775668-13777783 FORWARDhighly similar to ( 751) KAO1_HORVU Ent-kaurenoic acid oxidase 1 (EC 1.14.13.79) (gpr5) - Hordeum vulgare (Barley) p450 CypX protein|cytochrome P450, putative, expressed	T
LOC_Os06g07040.1	27.3.40	RNA.regulation of transcription.Aux/IAA family	very weakly similar to (86.7) AT3G17600 | Symbols: IAA31 | IAA31 (INDOLE-3-ACETIC ACID INDUCIBLE 31); transcription factor | chr3:6020281-6021040 REVERSEmoderately similar to ( 231) IAA20_ORYSA Auxin-responsive protein IAA20 (Indoleacetic acid-induced protein 20) - Oryza sativa (Rice)AUX_IAA protein|OsIAA20 - Auxin-responsive Aux/IAA gene family member, expressed	T
LOC_Os02g01060.1	35.2	not assigned.unknown	protein|harpin-induced protein 1 domain containing protein, expressed	T
LOC_Os06g16640.1	29.5	protein.degradation	moderately similar to ( 380) AT5G56530 | Symbols: | unknown protein | chr5:22889382-22891439 FORWARDDUF239 protein|carboxyl-terminal peptidase, putative, expressed	T
LOC_Os01g58910.1	33.99	development.unspecified	moderately similar to ( 417) AT5G07050 | Symbols: | LOCATED IN: membrane; CONTAINS InterPro DOMAIN/s: Protein of unknown function DUF6, transmembrane (InterPro:IPR000620); BEST Arabidopsis thaliana protein match is: nodulin MtN21 family protein (TAIR:AT2G40900.1); Has 2288 Blast hits to 2270 proteins in 280 species: Archae - 23; Bacteria - 774; Metazoa - 5; Fungi - 0; Plants - 641; Viruses - 0; O…	T

## Sheet: Supplementary Table 3
Supplementary Table 3. Primers (5'-3') used in this study.
Primer name	sequence
Primers used for qRT-PCR and mutants sequencing
qActin1-F	ACCATTGGTGCTGAGCGTTT
qActin1-R	CGCAGCTTCCATTCCTATGAA
qTCP19-F	ACGGCCCAATTTCCCCCT
qTCP19-R	CTTCGTGTGCCGGTCCTT
qDLT-F	TGCGGATACTCAACGCCATCA
qDLT-R	ACTCGCCGACTCCGGTGATC
qAMT1;1-F	TGGGTTCATGCTCCGGTC
qAMT1;1-R	GGAGAGGGAGAGAAACCCGT
qAMT1;2-F	GCAAGGAGTACGTGGACCAG
qAMT1;2-R	AGCTTGTTGAGCACCAGGAA
qAMT1;3-F	AAGCACATGCCGCAGACA
qAMT1;3-R	GACGCCCGACTTGAACAG
qAMT3;2-F	TGACATTGCATGTGCTGTCACC
qAMT3;2-R	CACGCGCGCTGTTAAATACACG
qNRT2.1-F	CTTGTTGCAAACGGTGATGA
qNRT2.1-R	GCCTCTCCCTTATTATACCTCCG
qNRT2.2-F	CGGAGCACGCCTAATTAAGAG
qNRT2.2-R	CTCCATGACGACATACTCTAGATA
qNRT1.1A-F	ATGGTGGGGATTAGGGAGAGA
qNRT1.1A-R	CACGAAGACTCTCCCACACG
qNRT1.1B-F	ATGTGTACGTACGTGGGGTG
qNRT1.1B-R	CCTGCCCTGCACACTATCAG
qGS1;1-F	AACTACGATGGCTCCAGCAC
qGS1;1-R	CAGAAGCAACCTCAGGGGAG
qDEP1-F	GTTGCAAGTGCTCACCCAAG
qDEP1-R	GTTTGCAGCAAGAAGGGGTC
gTCP19-F	TCCTCGGGAAGAAGGAGGAG
gTCP19-R	AAGCGAGGGCCAGCCAAG
gDLT-F	CCACCAAAGCCTTAGCCAGA
gDLT-R	CAATGGGGCCATACTCCTCG
gPIL15-F	GTTGTGATTGGAGGCTGGCA
gPIL15-R	TTTTGTGTGTGCAGGTCCGA
Primers used for vector construction for Y1H, Y2H and Y3H assays
OsTCP19-AD424-F	GAATTCATGGATGTCACCGGAGACG
OsTCP19-AD424-R	AGATCTCGAGTCGCTGGCGCT
OsTCP19-AT7-F	GAATTCATGGATGTCACCGGAGACG
OsTCP19-AT7-R	CTCGAGCGAGTCGCTGGCGCT
OsTCP19-BD9-R	GGATCCCGAGTCGCTGGCGCT
OsTCP19-BamHI-F	GCACCCGGGCATCCTCGCCG
OsTCP19-BamHI-R	CGGCGAGGGTCCCCGGGTGC
TCP19-N-R	GGATCCCGTGTACCCGGCCATCTG
TCP19-C-F	GAATTCCAGAGCCAAATTCCTGCG
pAMT1;1-F	AGATTTAGACAGTCTTGGAT
pAMT1;1-R	ATGTTAATTTGGCGGCAATA
pAMT1;2-F	TAGCCAAAGATTCACTGGCA
pAMT1;2-R	TCAACACAGACTGTAGAGGA
pAMT1;3-F	CAATTTTAACCAGCTGCTGC
pAMT1;3-R	CACCCCTGAACTTATCTGAA
pDEP1-F	TGGAAGGGATAGAGGAGT
pDEP1-R	TTTTGTGTCTGTGGGCTT
pNRT1.1B-F	CATCGTCTGAGTCTGAAT
pNRT1.1B-R	GTCGTGTAACTAGGAGCC
IDD10-F-EcoRI	CCGGAATTCATGGCATCGAACTCATCGGC
IDD10-R-BamHI	CGCGGATCCGCCCTGGCTGGCATGCTCAT
IDD10-N-R	GGATCCGCTGAGCGCCATGTTCCC
IDD10-C-F	GAATTCATGCTCTCCCAGGTGGGCTCC
IDD10-F-NotI	ATTTGCGGCCGCATGGCATCGAACTCATCGGC
PIL15-F-EcoRI	CCGGAATTCATGTCCGACGGCAACGAC
PIL15-R-BglII	ACTAGATCTTGTTTCAGCCCCATCTCTCTC
DEP1-NotI-F	ATTTGCGGCCGCATGGGGGAGGAGGCGGTG
DEP1-BamHI-R	CGGGATCCACATAAGCAACCACTGAGACA
Primers used for vector construction for LUC transactivation assay
pLUC-AMT1;2-F	GTCGACGGTATCGATAAGCTTATGAGCCTAGGTGCAGCTC
pLUC-AMT1;2-R	CGCTCTAGAACTAGTGGATCCCCTCGCCGCCTCGACGCGCGC
pLUC-NRT1.1B-F	GTCGACGGTATCGATAAGCTTATGGAGCCAAAACTTACCTCT
pLUC-NRT1.1B-R	CGCTCTAGAACTAGTGGATCCATCAACAACAACAAGCTCGAG
pLUC-DEP1-F	GTCGACGGTATCGATAAGCTTATGCTGTTTGCAGAAGGGAAG
pLUC-DEP1-R	CGCTCTAGAACTAGTGGATCCCTCCACACGCAGCACGCCAAC
Primers used for vector construction for BiFC and coIP assay
TCP19-F-BiFC	GGGGACAAGTTTGTACAAAAAAGCAGGCTTGATGGATGTCACCGGAGACG
TCP19-R-BiFC	GGGGACCACTTTGTACAAGAAAGCTGGGTGCGAGTCGCTGGCGCTCAT
TCP19-N-R-BiFC	GGGGACCACTTTGTACAAGAAAGCTGGGTCCGTGTACCCGGCCATCTG
TCP19-C-F-BiFC	GGGGACAAGTTTGTACAAAAAAGCAGGCTTGCAGAGCCAAATTCCTGCG
TCP19-F-BglII	AGATCTATGGATGTCACCGGAGAC
TCP19-R-ApaI	GGGCCCCGAGTCGCTGGCGCT
IDD10-BiFC-F	GGGGACAAGTTTGTACAAAAAAGCAGGCTTCGGTACCATGGCATCGAATTCATCGGC
IDD10-BiFC-R	GGGGACCACTTTGTACAAGAAAGCTGGGTGACTAGTGCCCTGGCTGGCATGCTCAT
IDD10-N-BiFC-R	GCTGAGCGCCATGTTCCC
IDD10-C-BiFC-F	CTCTCCCAGGTGGGCTCC
PIL15-F-XhoI	CCGCTCGAGATGTCCGACGGCAACGAC
PIL15-R-ApaI	TTCGGGCCCTGTTTCAGCCCCATCTCTCTC
IDD10-inFG-F	CTCTCTCTACAAGATCTCGAGATGGCATCGAATTCATCGG
IDD10-inGFP-R	CTTTACTCATTCCTCCGCCGGGCCCGCCCTGGCTGGCAT
TCP19-inCLUC-F	ACGCGTCCCGGGGCGGTACCATGGATGTCACCGGAGACG
TCP19-inCLUC-R	AGCTCTGCAGGTCGACCTACGAGTCGCTGGCG
PIL15-inCLUC-F	ACGCGTCCCGGGGCGGTACCATGTCCGACGGCAACG
PIL15-inCLUC-R	AGCTCTGCAGGTCGACTTATGTTTCAGCCCCATCTCTCTCT
PIL15-inNLUC-F	TCGGTACCCGGGATCCATGTCCGACGGCAACG
PIL15-inNLUC-R	ACGAGATCTGGTCGACTGTTTCAGCCCCATCTCTCT
DEP1-GatWay-F	GGGGACAAGTTTGTACAAAAAAGCAGGCTTCATGGGGGAGGAGGCGGTGG
DEP1-GatWay-R	GGGGACCACTTTGTACAAGAAAGCTGGGTGACATAAGCAACCACTGAGAC
DEP1-GPF-F	GAATTCATGGGGGAGGAGGCGGTGGTGATG
DEP1-GFP-R	GAATTCACATAAGCAACCACTGAGACAGCA
IDD10-inCLUC-F	AGCTCGGTACCCGGGGATCCAATGGCATCGAATTCATCG
IDD10-inCLUC-R	GATCTGGTCGACTACTCGAGCTCAGCCCTGGCTGGCATG
CIPK31-inCLUC-F	CGGGGCGGTACCCGGGATCCAATGTATAGGGCTAAGAGG
CIPK31-inCLUC-R	CTGCAGGTCGACTACTCGAGCCGCCGCGGCGCCGTTGCC
Primers used for ChIP-PCR
PC-F	CACCCTGTACACTAGCCTGT
PC-R	CCCCGTTCTTTTGTTACCGT
NC-F	CAACTACTACCTGGCCCGG
NC-R	GAGTATCCGCAGCGCCAT
DEP1-P1-F	ACTGTGGTACCACCACTG
DEP1-P1-R	GTCTGTGGGCTTTGTTCC
DEP1-P2-F	CACTAGTCCTATACACCG
DEP1-P2-R	GCCGTCCGATTTGAAACG
DEP1-P3-F	GGCGAGCTTTCCATCGAT
DEP1-P3-R	GAACGGCTCACTGAGAGA
AMT1;2-P1-F	ACTAAACACAGCCTCCAG
AMT1;2-P1-R	GCAATGGAAGTGTGGGCT
AMT1;2-P2-F	ACCACTCAGAAAGCTTGAA
AMT1;2-P2-R	GCGAGATGAATTTATTAAGCC
AMT1;2-P3-F	TGCCGCCCGATCGATTAA
AMT1;2-P3-R	GCTACGAATTGAACCCAA
NRT1.1B-P1-F	CCGTCCATTGTGGGAAAC
NRT1.1B-P1-R	GGTGGCCTTATATAGGCG
NRT1.1B-P2-F	CATCGTCTGAGTCTGAAT
NRT1.1B-P2-R	GTCGTGTAACTAGGAGCC
NRT1.1B-P3-F	CATATCACACCGTATGAG
NRT1.1B-P3-R	GCTGTTTTACAGCTCTCT
Primers used for vector construction for rice transformation and genotyping
PIL15-RNAi-F	GGGGACAAGTTTGTACAAAAAAGCAGGCTGGTACCCTCTTCAGCCCAAACAA
PIL15-RNAi-R	GGGGACCACTTTGTACAAGAAAGCTGGGTACAAGTAAGTTCTCCCAGTATG
NRT1.1B-RNAi-F	GGGGACAAGTTTGTACAAAAAAGCAGGCTAATACGTCTACAAGGAGAAGCGC
NRT1.1B-RNAi-R	GGGGACCACTTTGTACAAGAAAGCTGGGTACCGGCGAAATACGTCGAATAC
IDD10-RNAi-F	GGGGACAAGTTTGTACAAAAAAGCAGGCTCATCGTCCTTCAACGGGAGAA
IDD10-RNAi-R	GGGGACCACTTTGTACAAGAAAGCTGGGTGCTCATGCGATCGATCAAACT
AMT1 RNAi-F	GGGGACAAGTTTGTACAAAAAAGCAGGCT GGCAAGCCGGACCGCAGCGTCGG
AMT1 RNAi-R	GGGGACCACTTTGTACAAGAAAGCTGGGT GTCAAATCCCCTGTTCCAAAC
DEP1-OX1381-F	AGTGAAGCTTATGGGGGAGGAGGCGGTGGTG
DEP1-OX1381-R	ACAGGTACCACATAAGCAACCACTGAGACA
Primers used for EMSA
pAMT1;2-TBS-F	GTGTGAAGGGCCCACCTGCC
pAMT1;2-TBS-R	GGCAGGTGGGCCCTTCACAC
ΔpAMT1;2-TBS-F	GTGTGAAGAAAAATCCTGCC
ΔpAMT1;2-TBS-R	GGCAGGATTTTTCTTCACAC
pNRT1.B-TBS-F	GACATATGGTCCCACCATCG
pNRT1.B-TBS-R	CGATGGTGGGACCATATGTC
ΔpNRT1.B-TBS-F	GACATATGAAAAATCCATCG
ΔpNRT1.B-TBS-R	CGATGGATTTTTCATATGTC
pDEP1-TBS-F	TAGGCTCGGGCCCACGTCGC
pDEP1-TBS-R	GCGACGTGGGCCCGAGCCTA
ΔpDEP1-TBS-F	TAGGCTCGAAAAATCGTCGC
ΔpDEP1-TBS-R	GCGACGATTTTTCGAGCCTA
pAMT1;2-PBE-F	ACCAAAACACATGAAATCCT
pAMT1;2-PBE-R	AGGATTTCATGTGTTTTGGT
ΔpAMT1;2-PBE-F	ACCAAAAGGGGGAAAATCCT
ΔpAMT1;2-PBE-R	AGGATTTTCCCCCTTTTGGT
pNRT1.B-PBE-F	ACACACACATGTGTTGTAAT
pNRT1.B-PBE-R	ATTACAACACATGTGTGTGT
ΔpNRT1.B-PBE-F	ACACAGAAAAATGTTGTAAT
ΔpNRT1.B-PBE-R	ATTACAACATTTTTCTGTGT
pDEP1-TBS-F	GATGCACACATGAAGATCGT
pDEP1-TBS-R	ACGATCTTCATGTGTGCATC
ΔpDEP1-TBS-F	GATGCAGAAGGGAAGATCGT
ΔpDEP1-TBS-R	ACGATCTTCCCTTCTGCATC
